# Supplementary material for: Strongyloides stercoralis Infection in Humans in West Africa, 1975–2024: Systematic Review and Meta-Analysis
Source: Trop Med Infect Dis. 2025 Nov 17;10(11):321. doi: 10.3390/tropicalmed10110321 (PMC12656624; doi:10.3390/tropicalmed10110321)
Supplement: Supplementary file 1 [file tropicalmed-10-00321-s001.zip]

Archive with 4 entries (4 files):
- Figure S1S2S3_Table S4_.pdf
- Table S1_PRISMA_2009_checklist-14-11-2025.pdf
- Table S2_Study characteristics12-11-2025.xlsx
- Table S3_12-11-2025.xlsx
