# Supplementary material for: Strongyloides stercoralis Infection in Humans in West Africa, 1975–2024: Systematic Review and Meta-Analysis
Source: Trop Med Infect Dis. 2025 Nov 17;10(11):321. doi: 10.3390/tropicalmed10110321 (PMC12656624; doi:10.3390/tropicalmed10110321)
Supplement: Supplementary file 1 [file tropicalmed-10-00321-s001.zip › Table S2_Study characteristics12-11-2025.xlsx]

## Sheet: Sheet1
Authors	Year	StudyDecade	Location	StudyDesign	Country	TargetPopulation	Setting_categ	Setting_Categ	StudySetting	Time scale	Diagnostic method	DiagnosticTool	Diag_techniq	N_participants	Male	Female	Strong_Positive	Strong_prev	Strong_LowerLimit	Strong_UpperLimit	Ss_study	Title
Nozais et al (1975)	1975	1	Moapé	Cross-sectional	Côte d'Ivoire	4-12 years	PSAC+SAC	PSAC+SAC	Community	June 1974	Coprologie (3 examens)	Not mentioned	30	88			9	10.23	4.78	18.53	0	Enquête coprologique chez des enfants bilharziens de la région d'Adzopé (Côte d'Ivoire)
Nozais et al (1975)	1975	1	Miatzin	Cross-sectional	Côte d'Ivoire	4-12 years	PSAC+SAC	PSAC+SAC	Community	June 1974	Coprologie (3 examens)	Not mentioned	30	86			24	27.91	18.77	38.62	0	Enquête coprologique chez des enfants bilharziens de la région d'Adzopé (Côte d'Ivoire)
Sodeman (1979)	1979	1	Suakoko	Cross-sectional	Liberia	8-18 years	SAC	SAC	School	1979		DA	11	328			57	17.38	13.44	21.92	0	A longitudinal study of schistosome vector snail populations in Liberia
Sodeman (1979)	1979	1	Gbarnga	Cross-sectional	Liberia	8-18 years	SAC	SAC	School	1979		DA	11	221			27	12.22	8.21	17.28	0	A longitudinal study of schistosome vector snail populations in Liberia
Haller and Lauber (1980)	1980	1	Ahondo	Cross-sectional	Côte d'Ivoire	5-15 years	SAC	SAC	School		Kato-Katz	KK	28	120			6	5	1.86	10.57	0	Santé de l'enfant d'âge scolaire en Côte d'Ivoire. Affections parasitaires
Haller and Lauber (1980)	1980	1	Abadjin-Doumé	Cross-sectional	Côte d'Ivoire	5-15 years	SAC	SAC	School		Kato-Katz	KK	28	108			12	11.11	5.87	18.6	0	Santé de l'enfant d'âge scolaire en Côte d'Ivoire. Affections parasitaires
Haller and Lauber (1980)	1980	1	Lapo	Cross-sectional	Côte d'Ivoire	5-15 years	SAC	SAC	School		Kato-Katz	KK	28	120			4	3.33	0.92	8.31	0	Santé de l'enfant d'âge scolaire en Côte d'Ivoire. Affections parasitaires
Haller and Lauber (1980)	1980	1	Mopé	Cross-sectional	Côte d'Ivoire	5-15 years	SAC	SAC	School		Kato-Katz	KK	28	86			5	5.81	1.91	13.05	0	Santé de l'enfant d'âge scolaire en Côte d'Ivoire. Affections parasitaires
Arene (1984)	1984	1	Okrika Island	Cross-sectional	Nigeria	1-45 and + years	Community	community	Community	October 1982-July 1983	Direct analysis	DA	11	396	198	198	139	35.1	30.4	40.03	0	Preliminary parasitological survey of intestinal parasites among inhabitants of Okrika Island in the Niger Delta
Annan et al (1986)	1986	2	Ofankor	Cross-sectional	Ghana	1-5 years	PSAC	PSAC	Community		Kato-Katz	KK	28	129			12	9.3	4.9	15.69	0	An investigation of the prevalence of intestinal parasites in pre school children in Ghana
Annan et al (1986)	1986	2	Oshiyie	Cross-sectional	Ghana	1-5 years	PSAC	PSAC	Community		Kato-Katz	KK	28	181			34	18.78	13.37	25.25	0	An investigation of the prevalence of intestinal parasites in pre school children in Ghana
Annan et al (1986)	1986	2	Akuma	Cross-sectional	Ghana	1-5 years	PSAC	PSAC	Community		Kato-Katz	KK	28	33			3	9.09	1.92	24.33	0	An investigation of the prevalence of intestinal parasites in pre school children in Ghana
Annan et al (1986)	1986	2	Maaban	Cross-sectional	Ghana	1-5 years	PSAC	PSAC	Community		Kato-Katz	KK	28	79			4	5.06	1.4	12.46	0	An investigation of the prevalence of intestinal parasites in pre school children in Ghana
Carstensen et al (1987)	1987	2	8 villages of southern Guinea-Bissau	Cross-sectional	Guinea-Bissau	0-60 months	PSAC	PSAC	Community	March-April- 1984	Direct analysis	DA	11	203			15	7.39	4.19	11.89	0	The epidemiology of cryptosporidiosis and other intestinal parasitoses in children in southern Guinea-Bissau.
Lapierre et al (1988)	1988	2	Kara	Cross-sectional	Togo	5-16 years	SAC	SAC	School	Fev 1985	Roman modifiée	Roman	33	311			10	3.2	1.55	5.83	0	Etude epidémiologique du foyer de bilharziose à Schistosoma mansoni de Kara (Togo)
Mouchet et al (1988)	1988	2	Canton de Bana	Cross-sectional	Niger	0- 49 and+years	Community	community	Community	July-Sept 1985	Formol-ether concentration	FE	24	1900	957	943	6	0.32	0.12	0.69	0	Etude epidémiologique du foyer à Schistosoma mansoni Bana (Niger)
Penali et al (1988)	1988	2	L'île d'Ancien-Fresco	Cross-sectional	Côte d'Ivoire	1-4 years	PSAC	PSAC	Community	Nov_1987	Direct analysis	DA	11	220			16	7.27	4.21	11.54	0	Les helminthiases intestinales dans l'île d'Ancien-Fresco (Côte-d'Ivoire)
Akogun (1989)	1989	2	Gumau	Cross-sectional	Nigeria	0-40 and +years	Community	community	Community		Formol-ether concentration	FE	24	521			4	0.77	0.21	1.95	0	Some social aspects of helminthiasis among the people of Gumau District, Bauchi State, Nigeria
Akogun (1989)	1989	2	Badiko	Cross-sectional	Nigeria	0-40 and +years	Community	community	Community		Formol-ether concentration	FE	24	213			0	0	0	0	0	Some social aspects of helminthiasis among the people of Gumau District, Bauchi State, Nigeria
Akogun (1989)	1989	2	Laru	Cross-sectional	Nigeria	0-40 and +years	Community	community	Community		Formol-ether concentration	FE	24	148			0	0	0	0	0	Some social aspects of helminthiasis among the people of Gumau District, Bauchi State, Nigeria
Akogun (1989)	1989	2	Magama	Cross-sectional	Nigeria	0-40 and +years	Community	community	Community		Formol-ether concentration	FE	24	155			0	0	0	0	0	Some social aspects of helminthiasis among the people of Gumau District, Bauchi State, Nigeria
Holland et al (1989)	1989	2	Ile-Ife, Oyo State	Cross-sectional	Nigeria	5-16 years	SAC	SAC	School	March 1987-March 1988	Formol-ether concentration	FE	24	766			23	3	1.91	4.47	1	The epidemiology of ascaris lumbricoides and other soil-transmitted helminths in primary school children from ile-ife, nigeria
Therizol-Ferly et al (1989)	1989	2	Abidjan	Hospital-based	Côte d'Ivoire	Adultes	Community	community	Hospital	1987	Ritchie simplifiée+ Examen de selles fraîches	DA + Ritchie	18	148	134	14	18	12.16	7.37	18.54	0	Diarrhées chroniques et paratitoses chez des adultes suspectés de SIDA en Côte d'Ivoire
Aplogan et al (1990)	1990	2	Village Sud_Togo	Cross-sectional	Togo	6 mois -3 ans	PSAC	PSAC	Community		Direct analysis+Enrichissement de Bailenger	Bailenger + DA	9	240	109	131	5	2.08	0.68	4.79	0	Parasitoses digestives chez le jeune enfant en milieu extra-hospitalier tropical
Chippaux et al (1990)	1990	2	Toho-Todougba	Cross-sectional	Benin	0- 50 and+years	Community	community	Community		Kato-Katz	KK	28	395			2	0.51	0.06	1.82	0	Etude épidémiologique des schistosomes dans un complexe lacustre côtier de formation récente
Whitworth et al (1991)	1991	2	Tabe	Cross-sectional	Sierra Leone	1- 49 and+years	Community	community	Community	March and April 1989	Formol-ether concentration	FE	24	904			54	5.97	4.52	7.72	0	A field study of the effect of ivermectin on intestinal helminths in man
Asaolu et al (1992)	1992	2	Alakowe	Cross-sectional	Nigeria		Community	community	Community	1989	Kato-Katz	KK	28	279			3	1.08	0.22	3.11	1	The prevalence and intensity of soil-transmitted helminthiases in rural communities in southern Nigeria
Asaolu et al (1992)	1992	2	Iloba	Cross-sectional	Nigeria		Community	community	Community	1989	Kato-Katz	KK	28	418			17	4.07	2.39	6.43	1	The prevalence and intensity of soil-transmitted helminthiases in rural communities in southern Nigeria
Gbakima (1994)	1994	2	Moyamba Distric	Cross-sectional	Sierra Leone	All age	Community	community	Community		Formalin-ether concentration	FE	24	1106			85	7.69	6.18	9.42	0	Intestinal parasitic infections and swamp development in Sierra Leone.
Salem et al (1994)	1994	2	Pikine	Cross-sectional	Senegal	0-60 years	Community	community	Community		Modified Ritchie	Ritchie	32	570	269	301	9	1.58	0.72	2.98	0	Parasitoses intestinales et environnement dans les villes sahélo-soudaniennes: l'exemple de Pikine (Sénégal)
WHO (1995)	1995	3	Breun	Cross-sectional	Mauritania		Community	community	Community	Juin 1994		Not mentioned	30	100			0	0	0	0	0	Intestinal parasitic infections and schistosomiasis
WHO (1995)	1995	3	Dar el Mourad	Cross-sectional	Mauritania		Community	community	Community	Juin 1994		Not mentioned	30	44			5	11.36	3.79	24.56	0	Intestinal parasitic infections and schistosomiasis
WHO (1995)	1995	3	Diowle	Cross-sectional	Mauritania		Community	community	Community	Juin 1994		Not mentioned	30	8			0	0	0	0	0	Intestinal parasitic infections and schistosomiasis
WHO (1995)	1995	3	Dieuk	Cross-sectional	Mauritania		Community	community	Community	Juin 1994		Not mentioned	30	96			0	0	0	0	0	Intestinal parasitic infections and schistosomiasis
WHO (1995)	1995	3	Djoundou	Cross-sectional	Mauritania		Community	community	Community	Juin 1994		Not mentioned	30	14			0	0	0	0	0	Intestinal parasitic infections and schistosomiasis
WHO (1995)	1995	3	Goni	Cross-sectional	Mauritania		Community	community	Community	Juin 1994		Not mentioned	30	37			1	2.7	0.07	14.16	0	Intestinal parasitic infections and schistosomiasis
WHO (1995)	1995	3	Gorok	Cross-sectional	Mauritania		Community	community	Community	Juin 1994		Not mentioned	30	94			2	2.13	0.26	7.48	0	Intestinal parasitic infections and schistosomiasis
WHO (1995)	1995	3	Houbere	Cross-sectional	Mauritania		Community	community	Community	Juin 1994		Not mentioned	30	20			0	0	0	0	0	Intestinal parasitic infections and schistosomiasis
WHO (1995)	1995	3	Keur Mossene	Cross-sectional	Mauritania		Community	community	Community	Juin 1994		Not mentioned	30	99			2	2.02	0.25	7.11	0	Intestinal parasitic infections and schistosomiasis
WHO (1995)	1995	3	Lieourine	Cross-sectional	Mauritania		Community	community	Community	Juin 1994		Not mentioned	30	21			1	4.76	0.12	23.82	0	Intestinal parasitic infections and schistosomiasis
WHO (1995)	1995	3	Mbognik	Cross-sectional	Mauritania		Community	community	Community	Juin 1994		Not mentioned	30	21			0	0	0	0	0	Intestinal parasitic infections and schistosomiasis
WHO (1995)	1995	3	Teybott	Cross-sectional	Mauritania		Community	community	Community	Juin 1994		Not mentioned	30	15			0	0	0	0	0	Intestinal parasitic infections and schistosomiasis
WHO (1995)	1995	3	Tounguene	Cross-sectional	Mauritania		Community	community	Community	Juin 1994		Not mentioned	30	68			1	1.47	0.04	7.92	0	Intestinal parasitic infections and schistosomiasis
WHO (1995)	1995	3	Rosso	Cross-sectional	Mauritania		Community	community	Community	Juin 1994		Not mentioned	30	232			20	8.62	5.35	13	0	Intestinal parasitic infections and schistosomiasis
Gyorkos et al (1996)	1996	3	Conakry	Cross-sectional	Guinea	10-14 years	SAC	SAC	Community	April-June 1995	Kato-Katz	KK	28	100			3	3	0.62	8.52	0	Enquête de prevalence parasitaire chez les enfants d'age scolaire en Guinee (1995)
Gyorkos et al (1996)	1996	3	Boké	Cross-sectional	Guinea	10-14 years	SAC	SAC	Community	April-June 1995	Kato-Katz	KK	28	100			16	16	9.43	24.68	0	Enquête de prevalence parasitaire chez les enfants d'age scolaire en Guinee (1995)
Gyorkos et al (1996)	1996	3	Labé	Cross-sectional	Guinea	10-14 years	SAC	SAC	Community	April-June 1995	Kato-Katz	KK	28	100			5	5	1.64	11.28	0	Enquête de prevalence parasitaire chez les enfants d'age scolaire en Guinee (1995)
Gyorkos et al (1996)	1996	3	Mamou	Cross-sectional	Guinea	10-14 years	SAC	SAC	Community	April-June 1995	Kato-Katz	KK	28	100			1	1	0.02	5.45	0	Enquête de prevalence parasitaire chez les enfants d'age scolaire en Guinee (1995)
Gyorkos et al (1996)	1996	3	Faranah	Cross-sectional	Guinea	10-14 years	SAC	SAC	Community	April-June 1995	Kato-Katz	KK	28	100			4	4	1.1	9.93	0	Enquête de prevalence parasitaire chez les enfants d'age scolaire en Guinee (1995)
Gyorkos et al (1996)	1996	3	Kankan	Cross-sectional	Guinea	10-14 years	SAC	SAC	Community	April-June 1995	Kato-Katz	KK	28	100			5	5	1.64	11.28	0	Enquête de prevalence parasitaire chez les enfants d'age scolaire en Guinee (1995)
Gyorkos et al (1996)	1996	3	Macenta	Cross-sectional	Guinea	10-14 years	SAC	SAC	Community	April-June 1995	Kato-Katz	KK	28	100			11	11	5.62	18.83	0	Enquête de prevalence parasitaire chez les enfants d'age scolaire en Guinee (1995)
Gyorkos et al (1996)	1996	3	N'Zérekoré	Cross-sectional	Guinea	10-14 years	SAC	SAC	Community	April-June 1995	Kato-Katz	KK	28	100			6	6	2.23	12.6	0	Enquête de prevalence parasitaire chez les enfants d'age scolaire en Guinee (1995)
Udonsi et al (1996)	1996	3	Port Harcourt	Cross-sectional	Nigeria	0-60 and + years	Community	community	Community	August 1991-June 1992	Direct analysis +merthiolate-formaldehyde-concentration (MFC)	DA + MFC	16	300			99	33	27.7	38.64	0	Analysis of the prevalence of infection and associations between human gastrointestinal nematodes among different age classes living in the urban and suburban communities of Port Harcourt, Nigeria
Menan et al (1997A)	1997	3	Abidjan	Cross-sectional	Côte d'Ivoire	4-15 years	PSAC+SAC	PSAC+SAC	School	Nov 1993-Jan 1994	Kato-Katz + modified Ritchie technique	KK + Ritchie	29	1001	528	473	14	1.4	0.77	2.34	0	Influence des conditions socio-économiques sur la survenue des helminthiases intestinales
Menan et al (1997B)	1997	3	Abidjan	Cross-sectional	Côte d'Ivoire	4-15years	PSAC+SAC	PSAC+SAC	School		Direct analysis+Kato-Katz+Ritchie	DA + KK + Ritchie	14	1001	528	473	14	1.4	0.77	2.34	0	Profil des helminthiases intestinales chez les enfants d'âge scolaire dans la ville d'Abidjan
Sodipo et al (1997)	1997	3	Lagos	Hospital-based	Nigeria	2-55 years	Community	community	Hospital	Jan-Aug1993		Not mentioned	30	150			1	0.67	0.02	3.66	0	Parasitic infections in sickle cell crisis: Nigerian experience
Urbani et al (1997)	1997	3	Trarza and Brakna	Cross-sectional	Mauritania	5-12 years	SAC	SAC	Community	June 1994 and June 1995	Kato-Katz + Formalin-ether concentration	FE + KK	25	1297	690	596	38	2.93	2.08	4	0	Parasitoses intestinales et schistosomiases dans la vallée du fleuve Sénégal en République Islamique de Mauritanie
Nwaorgu et al (1998)	1998	3	Ishielu Amagunze	Cross-sectional	Nigeria	5-14 years	SAC	SAC	School		Kato-Katz	KK	28	407	214	193	4	0.98	0.27	2.5	0	A school-based schistosomiasis and intestinal helminthiasis control programme in Nigeria: acceptability to community members
Glickman et al (1999)	1999	3	Konindu, Dandakara and Dramela	Cross-sectional	Guinea	1-18 years	PSAC+SAC	PSAC+SAC	Community	March-August 1993	Direct analysis	DA	11	286			29	10.14	6.9	14.24	0	Nematode intestinal parasites of children in rural Guinea, Africa: Prevalence and relationship to geophagia
Lebbad et al (2001)	2001	3	Bissau	Hospital-based	Guinea-Bissau	>= 18 years	Community	community	Hospital	1993-1995	Direct analysis + Formol-ether concentration	DA+FE	21	52			8	15.38	6.88	28.08	0	Intestinal parasites in HIV-2 associated AIDS cases with chronic diarrhoea in Guinea-Bissau.
Nwokediuko et al (2002)	2002	3	Enugu	Hospital-based	Nigeria	15-59 years	Community	community	Hospital	1996-1997	Ritchie + Formol-ether concentration	FE + Ritchie	26	161			7	4.35	1.77	8.75	0	Peculiarities of chronic diarrhea in Enugu, southeastern Nigeria
Okoronkwo (2002)	2002	3	Plateau State	Cross-sectional	Nigeria	10-70 and +years	Community	community	Community		Formol-ether concentration	FE	24	1115			567	50.85	47.87	53.83	0	Parasitic infections of dry season farmers in some parts of Plateau state, Nigeria
Ozumba and Ozumba (2002)	2002	3	Enugu	Hospital-based	Nigeria	1-18 and + years	Community	community	Hospital	1996-1997	Direct analysis + Formol-ether concentration	DA+FE	21	13385			120	0.9	0.74	1.07	0	Patterns of helminth Infection in the human gut at the University of Nigeria Teaching Hospital, Enugu, Nigeria
Anyaeze (2003)	2003	3	Imo State	Hospital-based	Nigeria	11-85 years	Community	community	Hospital	2 Feb 1998 -31 Dec 1998		Not mentioned	30	102			3	2.94	0.61	8.36	0	Reducing burden of hookworm disease in the management of upper abdominal pain in the tropics
Agbaya et al (2004)	2004	3	Agboville	Cohort Study	Côte d'Ivoire	4-15 years	PSAC+SAC	PSAC+SAC	School	Feb-June 2001	Kato-Katz + Direct analysis+ Graham method (scotch test anal)	DA + Graham + KK	13	360			1	0.28	0.01	1.54	0	Helminthiases intestinales chez les enfants d’âge scolaire : résultats préliminaires d’une étude prospective à Agboville dans le sud de la Côte d’Ivoire
Anosike et al (2004)	2004	3	Imo, Abia, Enugu and Ebonyi States	Cross-sectional	Nigeria	1-41 and + years	Community	community	Community	Sept 2003–March 2004	Formol-ether concentration	FE	24	98			4	4.08	1.12	10.12	0	Prevalence of parasitic diseases among nomadic Fulanis of south-eastern Nigeria
Dada-Adegbola and Bakare (2004)	2004	3	Ibadan	Hospital-based	Nigeria	0-5 years	PSAC	PSAC	Hospital		Direct analysis + Formol-ether concentration	DA+FE	21	227	118	109	12	5.29	2.76	9.05	2	Strongyloidiasis in children five years and below
Dancesco et al (2005)	2005	4	Tiaha	Cross-sectional	Côte d'Ivoire	4-15 years	PSAC+SAC	PSAC+SAC	Community		Saline solution+ iodized solution (Lugol) + Kato-Miura’s method	DA + Lugol + Kato-Muira	15	343	195	148	42	12.24	8.97	16.19	0	Les parasitoses intestinales dans un village de Côte d'Ivoire. I: Essai de mise en place d'une stratégie de lutte et de prévention
Gbadoé et al (2005)	2005	4	5 regions	Hospital-based	Togo	0-5 years	PSAC	PSAC	Hospital	Jan 1999 and Dec 2001	Direct analysis	DA	11	465			25	5.38	3.51	7.83	0	Parasitoses intestinales chez les enfants de moins de cinq ans au Togo et recommandations de la PCIMEIntestinal parasitic infections in togolese children under five years of age and PCIME recommendations
Wagbatsoma and Aisien (2005)	2005	4	Benin City	Cross-sectional	Nigeria	0-15 years	PSAC+SAC	PSAC+SAC	Hospital	Oct 2001 - March 2002	Formol ether concentration	FE	24	207			1	0.48	0.01	2.66	0	Helminthiasis in selected children seen at the University of Benin Teaching Hospital (UBTH), Benin City, Nigeria.
Yelifari et al (2005)	2005	4	Northern and Upper East Region	Cross-sectional	Ghana	1- 34 and + years	Community	community	Community	March 1995-May 1998	Coproculture	Coproculture	10	20250	10149	10101	2349	11.6	11.16	12.05	2	Distribution of human Oesophagostomum bifurcum, hookworm and Strongyloides stercoralis infections in northern Ghana
Bailey et al (2006)	2006	4	Sierra Leone	Cross-sectional	Sierra Leone	Not specific	Community	community	Community	Septemre 2000	Coproculture	Coproculture	10	66			6	9.09	3.41	18.74	0	Helminth infections in British troops following an operation in Sierra Leone
Yapi et al (2006)	2006	4	North and West Côte d'Ivoire	Cross-sectional	Côte d'Ivoire	4-15 years	PSAC+SAC	PSAC+SAC	Community	1997-1999	Kato-Katz	KK	28	6952			7	0.1	0.04	0.21	1	Prevalence of geohelminths in savana and forest areas of Côte d'Ivoire
Adeoye et al (2007)	2007	4	Lagos	Cross-sectional	Nigeria	0-12 years	PSAC+SAC	PSAC+SAC	School		Kato-Katz	KK	28	1177			4	0.34	0.09	0.87	0	Epidemiological studies of intestinal helminthes and malaria among children in Lagos, Nigeria
Agbolade et al (2007)	2007	4	Ijebu-Ode and Odogbolu in Ogun State	Cross-sectional	Nigeria	3-18 years	PSAC+SAC	PSAC+SAC	School	June 2005 and Nov 2006	Direct analysis + Brine concentration	BC_DA	1	1059			7	0.66	0.27	1.36	0	Intestinal helminthiases and schistosomiasis among school children in an urban center and some rural communities in southwest Nigeria.
Evi et al (2007)	2007	4	Bouaflé	Cross-sectional	Côte d'Ivoire	4-15 years	PSAC+SAC	PSAC+SAC	School	1999-2001	Kato-Katz + Direct analysis+ Baermann + Graham methods	Baermann_DA_Graham_KK	7	360			11	3.06	1.53	5.4	0	Helminthoses intestinales en milieu scolaire dans six villes du sud-ouest de la Côte d’Ivoire
Evi et al (2007)	2007	4	Daloa	Cross-sectional	Côte d'Ivoire	4-15 years	PSAC+SAC	PSAC+SAC	School	1999-2001	Kato-Katz + Direct analysis+ Baermann + Graham methods	Baermann_DA_Graham_KK	7	360			0	0	0	0	0	Helminthoses intestinales en milieu scolaire dans six villes du sud-ouest de la Côte d’Ivoire
Evi et al (2007)	2007	4	Gagnoa	Cross-sectional	Côte d'Ivoire	4-15 years	PSAC+SAC	PSAC+SAC	School	1999-2001	Kato-Katz + Direct analysis+ Baermann + Graham methods	Baermann_DA_Graham_KK	7	420			11	2.62	1.31	4.64	0	Helminthoses intestinales en milieu scolaire dans six villes du sud-ouest de la Côte d’Ivoire
Evi et al (2007)	2007	4	San-Pédro	Cross-sectional	Côte d'Ivoire	4-15 years	PSAC+SAC	PSAC+SAC	School	1999-2001	Kato-Katz + Direct analysis+ Baermann + Graham methods	Baermann_DA_Graham_KK	7	360			7	1.94	0.79	3.97	0	Helminthoses intestinales en milieu scolaire dans six villes du sud-ouest de la Côte d’Ivoire
Evi et al (2007)	2007	4	Sassandra	Cross-sectional	Côte d'Ivoire	4-15 years	PSAC+SAC	PSAC+SAC	School	1999-2001	Kato-Katz + Direct analysis+ Baermann + Graham methods	Baermann_DA_Graham_KK	7	360			4	1.11	0.3	2.82	0	Helminthoses intestinales en milieu scolaire dans six villes du sud-ouest de la Côte d’Ivoire
Evi et al (2007)	2007	4	Soubré	Cross-sectional	Côte d'Ivoire	4-15 years	PSAC+SAC	PSAC+SAC	School	1999-2001	Kato-Katz + Direct analysis+ Baermann + Graham methods	Baermann_DA_Graham_KK	7	360			11	3.06	1.53	5.4	0	Helminthoses intestinales en milieu scolaire dans six villes du sud-ouest de la Côte d’Ivoire
Ikeh et al (2007)	2007	4	Magama Gumau and Jos	Cross-sectional	Nigeria	All age	Community	community	Community	June-July 2005	Formol-ether concentration	FE	24	204			1	0.49	0.01	2.7	0	Intestinal parasitism in Magama Gumau rural village and Jos township in north central Nigeria.
Ugbomoiko and Ofoezie (2007)	2007	4	Eko-ende and Ore	Cross-sectional	Nigeria	3-18 years	PSAC+SAC	PSAC+SAC	Community	Jan-May 2005	Kato-Katz	KK	28	309			5	1.62	0.53	3.74	0	Multiple infection diagnosis of intestinal helminthiasis in the assessment of health and environmental effect of development projects in Nigeria
Ibidapo and Okwa (2008)	2008	4	Era-Awori	Cross-sectional	Nigeria	1-80 years	Community	community	Community		Kato-Katz	KK	28	300	149	151	54	18	13.82	22.82	1	The prevalence and intensity of soil transmitted helminths in a rural community, Lagos suburb, south west Nigeria
Menan et al (2008)	2008	4	Tiassalé	Cross-sectional	Côte d'Ivoire	4-15 years	PSAC+SAC	PSAC+SAC	School	May 2007	Kato-Katz + Baermann + Direct analysis	Baermann_DA_KK	8	782			12	1.53	0.8	2.67	0	Helminthoses intestinales chez les enfants d'âge scolaire de la zone rurale et urbaine de Tiassalé (Côte d'Ivoire)
Houmsou et al (2009)	2009	4	Makurdi	Cross-sectional	Nigeria	6-17 years	SAC	SAC	School	Jan June 2006	Direct analysis + Formol-ether concentration	DA+FE	21	1000			17	1.7	0.99	2.71	0	Prevalence of intestinal parasites among primary school children in Makurdi, Benue State-Nigeria
Morenikeji et al (2009)	2009	4	Akinyele Local Government area	Cross-sectional	Nigeria	0-60 and + years	Community	community	Community		Direct analysis	DA	11	123	33	90	7	5.69	2.32	11.37	0	Prevalence of intestinal and vector-borne urinary parasites in communities in south-west Nigeria
Steenhard et al (2009)	2009	4	Bandim II and Belem	Cross-sectional	Guinea-Bissau	4-12 years	PSAC+SAC	PSAC+SAC	Community	Jan -April 2001	Direct analysis	DA	11	706			47	6.66	4.93	8.75	1	Concurrent infections and socioeconomic determinants of geohelminth infection: a community study of schoolchildren in periurban Guinea-Bissau
Verweij et al (2009)	2009	4	Ghana	Cross-sectional	Ghana		Community	community	Community		Baermann	Baermann	2	212			22	10.38	6.62	15.29	2	Molecular diagnosis of Strongyloides stercoralis in faecal samples using real-time PCR
Yatich et al (2009)	2009	4	Kumasi	Hospital-based	Ghana	15–48 years	Pregnant Women	Women	Hospital	Nov-Dec 2006.	Baermann	Baermann	2	746	0	746	29	3.89	2.62	5.54	0	Malaria and intestinal helminth co-infection among pregnant women in Ghana: prevalence and risk factors
Babatunde et al (2010)	2010	4	Ilorin	Hospital-based	Nigeria	15-56 years	Community	community	Hospital	Jan 2007-Dec 2008	Direct analysis + Formol-ether concentration	DA+FE	21	180			22	12.22	7.82	17.92	0	Prevalence of intestinal parasitic infestation in HIV seropositive and seronegative patients in Ilorin, Nigeria
Baidoo et al (2010)	2010	4	Sekyere east district	Cohort Study	Ghana	12-45 years	Pregnant Women	Women	Community	Dec 2005 - Nov 2006	Formol-ether concentration	FE	24	108			2	1.85	0.22	6.53	0	Intestinal helminth infection and anaemia during pregnancy: a community based study in Ghana
Dada-Adegbola et al (2010)	2010	4	Ibadan	Hospital-based	Nigeria		Community	community	Hospital		Direct analysis + Formol-ether concentration	DA+FE	21	1090	562	528	33	3.03	2.09	4.23	2	Strongyloidiasis: prevalence, risk factors, clinical and laboratory features among diarrhea patients in Ibadan Nigeria.
Damen et al (2010)	2010	4	Doi	Cross-sectional	Nigeria	1-20 years	PSAC+SAC	PSAC+SAC	School	Jan-March 2007	Formol-ether concentration	FE	24	500			34	6.8	4.76	9.37	0	A Comparative study on the prevalence of intestinal helminthes in dewormed and non-dewormed students in a rural area of North-Central Nigeria
Diakité et al (2010)	2010	4	Raffierkro I	Cross-sectional	Côte d'Ivoire	6-14 years	SAC	SAC	School	June 2008	Kato-Katz	KK	28	100			1	1	0.02	5.45	0	Situation épidémiologique avant la mise en eau du barrage hydroagricole de cinq villages de Bouaké, centre Côte d’Ivoire
Diakité et al (2010)	2010	4	Raffierkro II	Cross-sectional	Côte d'Ivoire	6-14 years	SAC	SAC	School	June 2008	Kato-Katz	KK	28	87			1	1.15	0.03	6.24	0	Situation épidémiologique avant la mise en eau du barrage hydroagricole de cinq villages de Bouaké, centre Côte d’Ivoire
Diakité et al (2010)	2010	4	Mamian	Cross-sectional	Côte d'Ivoire	6-14 years	SAC	SAC	School	June 2008	Kato-Katz	KK	28	77			0	0	0	0	0	Situation épidémiologique avant la mise en eau du barrage hydroagricole de cinq villages de Bouaké, centre Côte d’Ivoire
Diakité et al (2010)	2010	4	N'Drikro	Cross-sectional	Côte d'Ivoire	6-14 years	SAC	SAC	School	June 2008	Kato-Katz	KK	28	98			0	0	0	0	0	Situation épidémiologique avant la mise en eau du barrage hydroagricole de cinq villages de Bouaké, centre Côte d’Ivoire
Djohan et al (2010)	2010	4	Abobo	Cross-sectional	Côte d'Ivoire	5-15 years	SAC	SAC	School	Fev-Mai 2008	Direct analysis+Baermann+Coproculture	Baermann + Coproculture + DA	3	40			2	5	0.61	16.92	2	Epidémiologie de l'anguillulose chez les enfants scolarisés à l'école publique à Abidjan (Côte d'Ivoire)
Djohan et al (2010)	2010	4	Adjamé	Cross-sectional	Côte d'Ivoire	5-15 years	SAC	SAC	School	Fev-Mai 2008	Direct analysis+Baermann+Coproculture	Baermann + Coproculture + DA	3	42			0	0	0	0	2	Epidémiologie de l'anguillulose chez les enfants scolarisés à l'école publique à Abidjan (Côte d'Ivoire)
Djohan et al (2010)	2010	4	Attecoubé	Cross-sectional	Côte d'Ivoire	5-15 years	SAC	SAC	School	Fev-Mai 2008	Direct analysis+Baermann+Coproculture	Baermann + Coproculture + DA	3	42			4	9.52	2.66	22.62	2	Epidémiologie de l'anguillulose chez les enfants scolarisés à l'école publique à Abidjan (Côte d'Ivoire)
Djohan et al (2010)	2010	4	Cocody	Cross-sectional	Côte d'Ivoire	5-15 years	SAC	SAC	School	Fev-Mai 2008	Direct analysis+Baermann+Coproculture	Baermann + Coproculture + DA	3	41			2	4.88	0.6	16.53	2	Epidémiologie de l'anguillulose chez les enfants scolarisés à l'école publique à Abidjan (Côte d'Ivoire)
Djohan et al (2010)	2010	4	Koumassi	Cross-sectional	Côte d'Ivoire	5-15 years	SAC	SAC	School	Fev-Mai 2008	Direct analysis+Baermann+Coproculture	Baermann + Coproculture + DA	3	40			0	0	0	0	2	Epidémiologie de l'anguillulose chez les enfants scolarisés à l'école publique à Abidjan (Côte d'Ivoire)
Djohan et al (2010)	2010	4	Marcory	Cross-sectional	Côte d'Ivoire	62.3	SAC	SAC	School	Fev-Mai 2008	Direct analysis+Baermann+Coproculture	Baermann + Coproculture + DA	3	42			1	2.38	0.06	12.57	2	Epidémiologie de l'anguillulose chez les enfants scolarisés à l'école publique à Abidjan (Côte d'Ivoire)
Djohan et al (2010)	2010	4	Plateau	Cross-sectional	Côte d'Ivoire	5-15 years	SAC	SAC	School	Fev-Mai 2008	Direct analysis+Baermann+Coproculture	Baermann + Coproculture + DA	3	40			1	2.5	0.06	13.16	2	Epidémiologie de l'anguillulose chez les enfants scolarisés à l'école publique à Abidjan (Côte d'Ivoire)
Djohan et al (2010)	2010	4	Port-Bouet	Cross-sectional	Côte d'Ivoire	5-15 years	SAC	SAC	School	Fev-Mai 2008	Direct analysis+Baermann+Coproculture	Baermann + Coproculture + DA	3	41			0	0	0	0	2	Epidémiologie de l'anguillulose chez les enfants scolarisés à l'école publique à Abidjan (Côte d'Ivoire)
Djohan et al (2010)	2010	4	Treichveille	Cross-sectional	Côte d'Ivoire	5-15 years	SAC	SAC	School	Fev-Mai 2008	Direct analysis+Baermann+Coproculture	Baermann + Coproculture + DA	3	41			0	0	0	0	2	Epidémiologie de l'anguillulose chez les enfants scolarisés à l'école publique à Abidjan (Côte d'Ivoire)
Djohan et al (2010)	2010	4	Yopougon	Cross-sectional	Côte d'Ivoire	5-15 years	SAC	SAC	School	Fev-Mai 2008	Direct analysis+Baermann+Coproculture	Baermann + Coproculture + DA	3	42			1	2.38	0.06	12.57	2	Epidémiologie de l'anguillulose chez les enfants scolarisés à l'école publique à Abidjan (Côte d'Ivoire)
Glinz et al (2010A)	2010	4	Léléblé	Cross-sectional	Côte d'Ivoire	6-15 years	SAC	SAC	School	April-May 2008	Baermann + Koga Agar Plate	Baermann + Ka	4	25			12	48	27.8	68.69	2	High prevalence of Strongyloides stercoralis among school children in rural Côte d'Ivoire
Glinz et al (2010A)	2010	4	Ahondo	Cross-sectional	Côte d'Ivoire	6-15 years	SAC	SAC	School	April-May 2008	Baermann + Koga Agar Plate	Baermann + Ka	4	40			10	25	12.69	41.2	2	High prevalence of Strongyloides stercoralis among school children in rural Côte d'Ivoire
Glinz et al (2010A)	2010	4	Sahoua	Cross-sectional	Côte d'Ivoire	6-15 years	SAC	SAC	School	April-May 2008	Baermann + Koga Agar Plate	Baermann + Ka	4	25			3	12	2.55	31.22	2	High prevalence of Strongyloides stercoralis among school children in rural Côte d'Ivoire
Glinz et al (2010A)	2010	4	Taabo Village	Cross-sectional	Côte d'Ivoire	6-15 years	SAC	SAC	School	April-May 2008	Baermann + Koga Agar Plate	Baermann + Ka	4	24			1	4.17	0.11	21.12	2	High prevalence of Strongyloides stercoralis among school children in rural Côte d'Ivoire
Glinz et al (2010A)	2010	4	Taabo Barrage	Cross-sectional	Côte d'Ivoire	6-15 years	SAC	SAC	School	April-May 2008	Baermann + Koga Agar Plate	Baermann + Ka	4	25			1	4	0.1	20.35	2	High prevalence of Strongyloides stercoralis among school children in rural Côte d'Ivoire
Glinz et al (2010A)	2010	4	Azaguie-IRFA	Cross-sectional	Côte d'Ivoire	6-15 years	SAC	SAC	School	April-May 2008	Baermann + Koga Agar Plate	Baermann + Ka	4	112			41	36.61	27.71	46.24	2	High prevalence of Strongyloides stercoralis among school children in rural Côte d'Ivoire
Glinz et al (2010B)	2010	4	Azaguie-IRFA	Cross-sectional	Côte d'Ivoire	6-15 years	SAC	SAC	School	June 2008	Kato-Katz + Koga agar plate + FLOTAC + Formol-ether concentration	FLOTAC+FE+KK+Ka	27	112			38	33.93	25.25	43.48	0	Comparing diagnostic accuracy of Kato-Katz, Koga agar plate, ether-concentration, and FLOTAC for Schistosoma mansoni and soil-transmitted helminths
Umar and Bassey (2010)	2010	4	Dala	Cross-sectional	Nigeria	5-16 years	SAC	SAC	School	Oct 2005 and Aug 2006	Direct analysis	DA	11	70			22	31.43	20.85	43.63	2	Incidence of Strongyloides stercoralis infectionn in Ungogo, Nassarawa, Dala and Fagge local government areas of Kano state, Nigeria
Umar and Bassey (2010)	2010	4	Fagge	Cross-sectional	Nigeria	5-16 years	SAC	SAC	School	Oct 2005 and Aug 2006	Direct analysis	DA	11	70			24	34.29	23.35	46.6	2	Incidence of Strongyloides stercoralis infectionn in Ungogo, Nassarawa, Dala and Fagge local government areas of Kano state, Nigeria
Umar and Bassey (2010)	2010	4	Nassarawa	Cross-sectional	Nigeria	5-16 years	SAC	SAC	School	Oct 2005 and Aug 2006	Direct analysis	DA	11	70			30	42.86	31.09	55.25	2	Incidence of Strongyloides stercoralis infectionn in Ungogo, Nassarawa, Dala and Fagge local government areas of Kano state, Nigeria
Umar and Bassey (2010)	2010	4	Ungogoo	Cross-sectional	Nigeria	5-16 years	SAC	SAC	School	Oct 2005 and Aug 2006	Direct analysis	DA	11	70			28	40	28.47	52.41	2	Incidence of Strongyloides stercoralis infectionn in Ungogo, Nassarawa, Dala and Fagge local government areas of Kano state, Nigeria
Yatich et al (2010)	2010	4	Kumasi	Cross-sectional	Ghana	15-48	Women	Women	Community	Nov-Dec 2006	Baermann	Baermann	2	746		746	29	3.89	2.62	5.54	0	The effect of malaria and intestinal helminth coinfection on birth outcomes in Kumasi, Ghana
Abaver et al (2011)	2011	4	Abuja	Hospital-based	Nigeria		Community	community	Hospital	Oct 2005- March 2006	Formol-ether concentration	FE	24	119			3	2.52	0.52	7.19	0	Prevalence of intestinal parasitic infections among HIV/AIDS patients from two health institutions in Abuja, Nigeria
Akinbo and Ormegie (2011)	2011	4	Benin City	Hospital-based	Nigeria	All age	Community	community	Hospital	July 2010 - June 2011	Formol-ether concentration	FE	24	285			1	0.35	0.01	1.94	0	Intestinal parasitic infections in human-immunodeficiency-virus-infected persons on highly active antiretroviral therapy in Benin City, Nigeria
Akinbo et al (2011A)	2011	4	Benin City	Hospital-based	Nigeria	21-70 years	Community	community	Hospital	August 2007 to August 2009	Formol-ether concentration	FE	24	2000			23	1.15	0.73	1.72	0	Prevalence of intestinal parasites in relation to cd4 counts and anaemia among hivinfected patients in benin city, edo state, Nigeria
Akinbo et al (2011B)	2011	4	Benin City	Hospital-based	Nigeria		Community	community	Hospital		Formol-ether concentration	FE	24	2500			23	0.92	0.58	1.38	0	Seasonal Variation of Intestinal Parasitic Infections Among HIV-Positive Patients in Benin City, Nigeria.
Becker et al (2011)	2011	4	Léléblé	Cross-sectional	Côte d'Ivoire	2 months-75 years	Community	community	Community	May- June 2009	Kato-Katz + Koga agar plate + Baermann+ FLOTAC + Formol-ether concentration	Baermann+FLOTAC+FE+KK+Ka	6	292	137	155	37	12.67	9.08	17.04	2	Diagnosis, clinical features, and self-reported morbidity of Strongyloides stercoralis and hookworm infection in a co-endemic setting
Karou et al (2011)	2011	4	Ouagadougou	Hospital-based	Burkina Faso	5 months-72 years	Community	community	Hospital	Jan-Dec 2009	Direct analysis	DA	11	11728			19	0.16	0.1	0.25	0	Enteric parasites prevalence at Saint Camille Medical Centre in Ouagadougou, Burkina Faso
Sanyaolu et al (2011)	2011	4	Lagos	Hospital-based	Nigeria	1-50 and + years	Community	community	Hospital	Jan 1996 - Dec 1997	Formol-Ether concentration	FE	24	1080			4	0.37	0.1	0.95	0	Comparative study of entero-parasitic infections among HIV sero-positive and sero-negative patients in Lagos, Nigeria
Tay et al (2011)	2011	4	Kumasi	Cross-sectional	Ghana	1-90 years	Community	community	Hospital	May -October2008	Kato-Katz + Formol-ether concentration	FE + KK	25	2000			42	2.1	1.52	2.83	0	High prevalence of hookworm infection and apparent absence of Ascaris lumbricoides: A case study at the Komfo Anokye Teaching Hospital in Ghana
Traoré et al (2011)	2011	4	Abidjan	Hospital-based	Côte d'Ivoire		Community	community	Community	March and June 2009 in	Kato-Katz	KK	28	278			4	1.44	0.39	3.64	0	No Paragonimus in high-risk groups in Côte d'Ivoire, but considerable prevalence of helminths and intestinal protozoon infections
Abaver et al (2012)	2012	4	Nasssarawa Toto	Hospital-based	Nigeria	3-70 years	Community	community	Hospital	Oct 2005 - March 2006	Formol-ether concentration	FE	24	480			5	1.04	0.34	2.41	0	Enteric parasitic infections in HIV-infected patients with low CD4 counts in Toto, Nigeria
Adoubryn et al (2012)	2012	4	Biankouma	Cross-sectional	Côte d'Ivoire	4-15 years	PSAC+SAC	PSAC+SAC	School	Nov 2006-March 2007	Kato-Katz + Direct analysis + Modified Ritchie technique	DA + KK + Ritchie	14	386			6	1.55	0.57	3.35	0	Parasitoses intestinales infantiles à Biankouma, région des 18 Montagnes (ouest de la Côte d'Ivoire) : étude de l'efficacité et de la tolérance du praziquantel et de l'albendazole
Akinbo et al (2012)	2012	4	Benin City	Hospital-based	Nigeria	21-51 and +years	Community	community	Hospital	August 2007-August 2009	Formol-ether concentration	FE	24	346			15	4.34	2.45	7.05	0	Plasmodium falciparum and intestinal parasitic co-infections in HIV-infected patients in Benin City, Edo State, Nigeria
Oguanya et al (2012)	2012	4	Ekpoma	Cross-sectional	Nigeria	6-15 years	SAC	SAC	School	November 2011 and April 2012	Direct analysis + Formol-ether concentration	DA+FE	21	200			2	1	0.12	3.57	1	Prevalence of soil-transmitted helminths infections among public primary school pupils in Ekpoma, Edo state, Nigeria
Agu et al (2013)	2013	4	Nkanu West Local Government Area, Enugu district	Cross-sectional	Nigeria	5-16 years	Pregnant Women	Women	Hospital	April 2011-July 2011	Direct analysis + Formol-ether concentration	DA+FE	21	226			1	0.44	0.01	2.44	0	Impact of Plasmodium falciparum and hookworm infections on the frequency of anaemia in pregnant women of rural communities in Enugu, South East Nigeria
Ndiaye et (2013)	2013	4	Dakar	Hospital-based	Senegal	0-40 and +years	Community	community	Hospital	2004 -2009,	Ritchie + Baermann	Baermann + Ritchie	5	1526			101	6.62	5.42	7.98	0	Prévalence des helminthoses digestives diagnostiquées à l'hôpital Le Dantec de Dakar, Sénégal
Ohaeri and Orji (2013)	2013	4	Umudike Umuahia Abia State	Cross-sectional	Nigeria		SAC	SAC	School		Direct analysis + Formol-ether concentration	DA+FE	21	333			22	6.61	4.19	9.83	0	Intestinal parasites among undergraduate students of Okpara University of agriculture, Umudike Abia state, Nigeria
Ibikounlé et al (2014)	2014	4	Nikki	Cross-sectional	Benin	5-14 years	SAC	SAC	School	Jan-April 2012	Kato-Katz	KK	28	120			0	0	0	0	1	Schistosomose et géohelminthoses dans le nord-est du Bénin : cas des écoliers des communes de Nikki et de Pèrèrè
Ibikounlé et al (2014)	2014	4	Gori Maro	Cross-sectional	Benin	5-14 years	SAC	SAC	School	Jan-April 2012	Kato-Katz	KK	28	64			3	4.69	0.98	13.09	1	Schistosomose et géohelminthoses dans le nord-est du Bénin : cas des écoliers des communes de Nikki et de Pèrèrè
Ibikounlé et al (2014)	2014	4	Gbaoussi	Cross-sectional	Benin	5-14 years	SAC	SAC	School	Jan-April 2012	Kato-Katz	KK	28	69			0	0	0	0	1	Schistosomose et géohelminthoses dans le nord-est du Bénin : cas des écoliers des communes de Nikki et de Pèrèrè
Ibikounlé et al (2014)	2014	4	Soumarou	Cross-sectional	Benin	5-14 years	SAC	SAC	School	Jan-April 2012	Kato-Katz	KK	28	72			0	0	0	0	1	Schistosomose et géohelminthoses dans le nord-est du Bénin : cas des écoliers des communes de Nikki et de Pèrèrè
Ibikounlé et al (2014)	2014	4	Suya	Cross-sectional	Benin	5-14 years	SAC	SAC	School	Jan-April 2012	Kato-Katz	KK	28	53			0	0	0	0	1	Schistosomose et géohelminthoses dans le nord-est du Bénin : cas des écoliers des communes de Nikki et de Pèrèrè
Ibikounlé et al (2014)	2014	4	Darou	Cross-sectional	Benin	5-14 years	SAC	SAC	School	Jan-April 2012	Kato-Katz	KK	28	81			0	0	0	0	1	Schistosomose et géohelminthoses dans le nord-est du Bénin : cas des écoliers des communes de Nikki et de Pèrèrè
Ibikounlé et al (2014)	2014	4	Tchikandou	Cross-sectional	Benin	5-14 years	SAC	SAC	School	Jan-April 2012	Kato-Katz	KK	28	97			0	0	0	0	1	Schistosomose et géohelminthoses dans le nord-est du Bénin : cas des écoliers des communes de Nikki et de Pèrèrè
Ibikounlé et al (2014)	2014	4	Fombawi	Cross-sectional	Benin	5-14 years	SAC	SAC	School	Jan-April 2012	Kato-Katz	KK	28	60			5	8.33	2.76	18.39	1	Schistosomose et géohelminthoses dans le nord-est du Bénin : cas des écoliers des communes de Nikki et de Pèrèrè
Ibikounlé et al (2014)	2014	4	Sakabansi	Cross-sectional	Benin	5-14 years	SAC	SAC	School	Jan-April 2012	Kato-Katz	KK	28	47			7	14.89	6.2	28.31	1	Schistosomose et géohelminthoses dans le nord-est du Bénin : cas des écoliers des communes de Nikki et de Pèrèrè
Ibikounlé et al (2014)	2014	4	Boucanèrè	Cross-sectional	Benin	5-14 years	SAC	SAC	School	Jan-April 2012	Kato-Katz	KK	28	72			0	0	0	0	1	Schistosomose et géohelminthoses dans le nord-est du Bénin : cas des écoliers des communes de Nikki et de Pèrèrè
Ibikounlé et al (2014)	2014	4	Pèrèrè	Cross-sectional	Benin	5-14 years	SAC	SAC	School	Jan-April 2012	Kato-Katz	KK	28	93			3	3.23	0.67	9.14	1	Schistosomose et géohelminthoses dans le nord-est du Bénin : cas des écoliers des communes de Nikki et de Pèrèrè
Ibikounlé et al (2014)	2014	4	Tissérou I	Cross-sectional	Benin	5-14 years	SAC	SAC	School	Jan-April 2012	Kato-Katz	KK	28	69			0	0	0	0	1	Schistosomose et géohelminthoses dans le nord-est du Bénin : cas des écoliers des communes de Nikki et de Pèrèrè
Ibikounlé et al (2014)	2014	4	Ourarou	Cross-sectional	Benin	5-14 years	SAC	SAC	School	Jan-April 2012	Kato-Katz	KK	28	72			0	0	0	0	1	Schistosomose et géohelminthoses dans le nord-est du Bénin : cas des écoliers des communes de Nikki et de Pèrèrè
Ibikounlé et al (2014)	2014	4	Kpébié	Cross-sectional	Benin	5-14 years	SAC	SAC	School	Jan-April 2012	Kato-Katz	KK	28	47			0	0	0	0	1	Schistosomose et géohelminthoses dans le nord-est du Bénin : cas des écoliers des communes de Nikki et de Pèrèrè
Ibikounlé et al (2014)	2014	4	Nassy	Cross-sectional	Benin	5-14 years	SAC	SAC	School	Jan-April 2012	Kato-Katz	KK	28	80			0	0	0	0	1	Schistosomose et géohelminthoses dans le nord-est du Bénin : cas des écoliers des communes de Nikki et de Pèrèrè
Ibikounlé et al (2014)	2014	4	Guinagourou	Cross-sectional	Benin	5-14 years	SAC	SAC	School	Jan-April 2012	Kato-Katz	KK	28	89			0	0	0	0	1	Schistosomose et géohelminthoses dans le nord-est du Bénin : cas des écoliers des communes de Nikki et de Pèrèrè
Ibikounlé et al (2014)	2014	4	Sonon	Cross-sectional	Benin	5-14 years	SAC	SAC	School	Jan-April 2012	Kato-Katz	KK	28	69			3	4.35	0.91	12.18	1	Schistosomose et géohelminthoses dans le nord-est du Bénin : cas des écoliers des communes de Nikki et de Pèrèrè
Ibikounlé et al (2014)	2014	4	Tisserou II	Cross-sectional	Benin	5-14 years	SAC	SAC	School	Jan-April 2012	Kato-Katz	KK	28	90			0	0	0	0	1	Schistosomose et géohelminthoses dans le nord-est du Bénin : cas des écoliers des communes de Nikki et de Pèrèrè
Ibikounlé et al (2014)	2014	4	Nikki	Cross-sectional	Benin	5-14 years	SAC	SAC	School	Jan-April 2012	Kato-Katz	KK	28	120			0	0	0	0	1	Schistosomose et géohelminthoses dans le nord-est du Bénin : cas des écoliers des communes de Nikki et de Pèrèrè
Ibikounlé et al (2014)	2014	4	Gori Maro	Cross-sectional	Benin	5-14 years	SAC	SAC	School	Jan-April 2012	Kato-Katz	KK	28	64			3	4.69	0.98	13.09	1	Schistosomose et géohelminthoses dans le nord-est du Bénin : cas des écoliers des communes de Nikki et de Pèrèrè
Ibikounlé et al (2014)	2014	4	Gbaoussi	Cross-sectional	Benin	5-14 years	SAC	SAC	School	Jan-April 2012	Kato-Katz	KK	28	69			0	0	0	0	1	Schistosomose et géohelminthoses dans le nord-est du Bénin : cas des écoliers des communes de Nikki et de Pèrèrè
Ibikounlé et al (2014)	2014	4	Soumarou	Cross-sectional	Benin	5-14 years	SAC	SAC	School	Jan-April 2012	Kato-Katz	KK	28	72			0	0	0	0	1	Schistosomose et géohelminthoses dans le nord-est du Bénin : cas des écoliers des communes de Nikki et de Pèrèrè
Ibikounlé et al (2014)	2014	4	Suya	Cross-sectional	Benin	5-14 years	SAC	SAC	School	Jan-April 2012	Kato-Katz	KK	28	53			0	0	0	0	1	Schistosomose et géohelminthoses dans le nord-est du Bénin : cas des écoliers des communes de Nikki et de Pèrèrè
Ibikounlé et al (2014)	2014	4	Darou	Cross-sectional	Benin	5-14 years	SAC	SAC	School	Jan-April 2012	Kato-Katz	KK	28	81			0	0	0	0	1	Schistosomose et géohelminthoses dans le nord-est du Bénin : cas des écoliers des communes de Nikki et de Pèrèrè
Ibikounlé et al (2014)	2014	4	Kpara Tchikandou	Cross-sectional	Benin	5-14 years	SAC	SAC	School	Jan-April 2012	Kato-Katz	KK	28	97			0	0	0	0	1	Schistosomose et géohelminthoses dans le nord-est du Bénin : cas des écoliers des communes de Nikki et de Pèrèrè
Ibikounlé et al (2014)	2014	4	Fombawi	Cross-sectional	Benin	5-14 years	SAC	SAC	School	Jan-April 2012	Kato-Katz	KK	28	60			5	8.33	2.76	18.39	1	Schistosomose et géohelminthoses dans le nord-est du Bénin : cas des écoliers des communes de Nikki et de Pèrèrè
Ibikounlé et al (2014)	2014	4	Sakabansi	Cross-sectional	Benin	5-14 years	SAC	SAC	School	Jan-April 2012	Kato-Katz	KK	28	47			7	14.89	6.2	28.31	1	Schistosomose et géohelminthoses dans le nord-est du Bénin : cas des écoliers des communes de Nikki et de Pèrèrè
Ibikounlé et al (2014)	2014	4	Boucanèrè	Cross-sectional	Benin	5-14 years	SAC	SAC	School	Jan-April 2012	Kato-Katz	KK	28	72			0	0	0	0	1	Schistosomose et géohelminthoses dans le nord-est du Bénin : cas des écoliers des communes de Nikki et de Pèrèrè
Ibikounlé et al (2014)	2014	4	Pèrèrè	Cross-sectional	Benin	5-14 years	SAC	SAC	School	Jan-April 2012	Kato-Katz	KK	28	93			3	3.23	0.67	9.14	1	Schistosomose et géohelminthoses dans le nord-est du Bénin : cas des écoliers des communes de Nikki et de Pèrèrè
Ibikounlé et al (2014)	2014	4	Tissérou	Cross-sectional	Benin	5-14 years	SAC	SAC	School	Jan-April 2012	Kato-Katz	KK	28	69			0	0	0	0	1	Schistosomose et géohelminthoses dans le nord-est du Bénin : cas des écoliers des communes de Nikki et de Pèrèrè
Ibikounlé et al (2014)	2014	4	Ourarou	Cross-sectional	Benin	5-14 years	SAC	SAC	School	Jan-April 2012	Kato-Katz	KK	28	72			0	0	0	0	1	Schistosomose et géohelminthoses dans le nord-est du Bénin : cas des écoliers des communes de Nikki et de Pèrèrè
Ibikounlé et al (2014)	2014	4	Kpébié	Cross-sectional	Benin	5-14 years	SAC	SAC	School	Jan-April 2012	Kato-Katz	KK	28	47			0	0	0	0	1	Schistosomose et géohelminthoses dans le nord-est du Bénin : cas des écoliers des communes de Nikki et de Pèrèrè
Ibikounlé et al (2014)	2014	4	Nassy	Cross-sectional	Benin	5-14 years	SAC	SAC	School	Jan-April 2012	Kato-Katz	KK	28	80			0	0	0	0	1	Schistosomose et géohelminthoses dans le nord-est du Bénin : cas des écoliers des communes de Nikki et de Pèrèrè
Ibikounlé et al (2014)	2014	4	Guinagourou	Cross-sectional	Benin	5-14 years	SAC	SAC	School	Jan-April 2012	Kato-Katz	KK	28	89			0	0	0	0	1	Schistosomose et géohelminthoses dans le nord-est du Bénin : cas des écoliers des communes de Nikki et de Pèrèrè
Ibikounlé et al (2014)	2014	4	Sonon	Cross-sectional	Benin	5-14 years	SAC	SAC	School	Jan-April 2012	Kato-Katz	KK	28	69			3	4.35	0.91	12.18	1	Schistosomose et géohelminthoses dans le nord-est du Bénin : cas des écoliers des communes de Nikki et de Pèrèrè
Ibikounlé et al (2014)	2014	4	Tisserou	Cross-sectional	Benin	5-14 years	SAC	SAC	School	Jan-April 2012	Kato-Katz	KK	28	90			0	0	0	0	1	Schistosomose et géohelminthoses dans le nord-est du Bénin : cas des écoliers des communes de Nikki et de Pèrèrè
Abah and Arene (2015)	2015	5	Rivers State	Cross-sectional	Nigeria		SAC	SAC	School		Formol-ether concentration	FE	24	3826	1828	1998	273	7.14	6.34	8	0	Status of Intestinal Parasitic Infections among Primary School Children in Rivers State, Nigeria
Agboli et al (2015)	2015	5	Kumasi	Hospital-based	Ghana	0-15 and + years	Women	Women	Hospital		Direct analysis	DA	11	760			8	1.05	0.46	2.06	0	Malaria and intestinal parasites in pregnant and non-pregnant women: A comparative study at the University Hospital, Kumasi, Ghana
Becker et al (2015)	2015	5	Dabou	Cross-sectional	Côte d'Ivoire	1-45 and + years	Community	community	Community	October 2012	Baermann funnel concentration + Koga agar plate culture	Baermann + Ka	4	136			14	10.29	5.74	16.67	0	Combined stool-based multiplex PCR and microscopy for enhanced pathogen detection in patients with persistent diarrhoea and asymptomatic controls from Côte d'Ivoire
Becker et al (2015B)	2015	5	Léléblé and 5 hamlets	Cross-sectional	Côte d'Ivoire	1 month-75 years	Community	community	Community	May-June 2009	Baermann+Ka+PCR	Baermann+Ka+PCR	35	256	133	123	56	21.88	16.97	27.45	2	Real-time PCR for detection of Strongyloides stercoralis in human stool samples from Cote d'Ivoire: Diagnostic accuracy, inter-laboratory comparison and patterns of hookworm co-infection
Danikuu et al (2015)	2015	5	Tamale Central	Cross-sectional	Ghana	15-50 and + years	Community	community	Community	May 2015	Direct analysis + Formol saline	DA + Formol saline	12	75	19	59	4	5.33	1.47	13.1	0	Faeco-oral parasitic infection in street food vendors in Tamale, Ghana
Danikuu et al (2015)	2015	5	Tamale South	Cross-sectional	Ghana	15-50 and + years	Community	community	Community	May 2015	Direct analysis + Formol saline	DA + Formol saline	12	75	16	56	4	5.33	1.47	13.1	0	Faeco-oral parasitic infection in street food vendors in Tamale, Ghana
Duedu et al (2015)	2015	5	Accra	Hospital-based	Ghana	25-60 years	Community	community	Hospital	May-Aug 2012	Direct analysis + Formol-ether concentration	DA+FE	21	111	69	42	1	0.9	0.02	4.92	0	Prevalence of intestinal parasites among patients of a Ghanaian psychiatry hospital
Sangaré et al (2015)	2015	5	Bobo-Dioulasso	Hospital-based	Burkina Faso	0-60 and + years	Community	community	Hospital	April-August 2012	Direct analysis + Formol-ether concentration	DA+FE	21	291	146	145	1	0.34	0.01	1.9	0	Prevalence of intestinal opportunistic parasites infections in the University hospital of Bobo-Dioulasso, Burkina Faso
Boko et al (2016)	2016	5	Banikoara	Cross-sectional	Benin	8-14 years	SAC	SAC	School	2014	Kato-Katz	KK	28	250			0	0	0	0	1	Schistosomiasisand soil transmitted helminths distribution in Benin: A baseline prevalence survey in 30 districts
Boko et al (2016)	2016	5	Gogounou	Cross-sectional	Benin	8-14 years	SAC	SAC	School	2014	Kato-Katz	KK	28	250			0	0	0	0	1	Schistosomiasisand soil transmitted helminths distribution in Benin: A baseline prevalence survey in 30 districts
Boko et al (2016)	2016	5	Malanville	Cross-sectional	Benin	8-14 years	SAC	SAC	School	2014	Kato-Katz	KK	28	250			0	0	0	0	1	Schistosomiasisand soil transmitted helminths distribution in Benin: A baseline prevalence survey in 30 districts
Boko et al (2016)	2016	5	Karimama	Cross-sectional	Benin	8-14 years	SAC	SAC	School	2014	Kato-Katz	KK	28	250			0	0	0	0	1	Schistosomiasisand soil transmitted helminths distribution in Benin: A baseline prevalence survey in 30 districts
Boko et al (2016)	2016	5	Segbana	Cross-sectional	Benin	8-14 years	SAC	SAC	School	2014	Kato-Katz	KK	28	250			0	0	0	0	1	Schistosomiasisand soil transmitted helminths distribution in Benin: A baseline prevalence survey in 30 districts
Boko et al (2016)	2016	5	Kandi	Cross-sectional	Benin	8-14 years	SAC	SAC	School	2014	Kato-Katz	KK	28	250			0	0	0	0	1	Schistosomiasisand soil transmitted helminths distribution in Benin: A baseline prevalence survey in 30 districts
Boko et al (2016)	2016	5	Kobli	Cross-sectional	Benin	8-14 years	SAC	SAC	School	2014	Kato-Katz	KK	28	250			0	0	0	0	1	Schistosomiasisand soil transmitted helminths distribution in Benin: A baseline prevalence survey in 30 districts
Boko et al (2016)	2016	5	Boukoumbe	Cross-sectional	Benin	8-14 years	SAC	SAC	School	2014	Kato-Katz	KK	28	250			22	8.8	5.6	13.02	1	Schistosomiasisand soil transmitted helminths distribution in Benin: A baseline prevalence survey in 30 districts
Boko et al (2016)	2016	5	Materi	Cross-sectional	Benin	8-14 years	SAC	SAC	School	2014	Kato-Katz	KK	28	250			0	0	0	0	1	Schistosomiasisand soil transmitted helminths distribution in Benin: A baseline prevalence survey in 30 districts
Boko et al (2016)	2016	5	Kouande	Cross-sectional	Benin	8-14 years	SAC	SAC	School	2014	Kato-Katz	KK	28	250			1	0.4	0.01	2.21	1	Schistosomiasisand soil transmitted helminths distribution in Benin: A baseline prevalence survey in 30 districts
Boko et al (2016)	2016	5	Toucountouna	Cross-sectional	Benin	8-14 years	SAC	SAC	School	2014	Kato-Katz	KK	28	250			0	0	0	0	1	Schistosomiasisand soil transmitted helminths distribution in Benin: A baseline prevalence survey in 30 districts
Boko et al (2016)	2016	5	Tanguieta	Cross-sectional	Benin	8-14 years	SAC	SAC	School	2014	Kato-Katz	KK	28	250			0	0	0	0	1	Schistosomiasisand soil transmitted helminths distribution in Benin: A baseline prevalence survey in 30 districts
Boko et al (2016)	2016	5	Tchaourou	Cross-sectional	Benin	8-14 years	SAC	SAC	School	2014	Kato-Katz	KK	28	250			0	0	0	0	1	Schistosomiasisand soil transmitted helminths distribution in Benin: A baseline prevalence survey in 30 districts
Boko et al (2016)	2016	5	Parakou	Cross-sectional	Benin	8-14 years	SAC	SAC	School	2014	Kato-Katz	KK	28	250			0	0	0	0	1	Schistosomiasisand soil transmitted helminths distribution in Benin: A baseline prevalence survey in 30 districts
Boko et al (2016)	2016	5	Sinende	Cross-sectional	Benin	8-14 years	SAC	SAC	School	2014	Kato-Katz	KK	28	250			0	0	0	0	1	Schistosomiasisand soil transmitted helminths distribution in Benin: A baseline prevalence survey in 30 districts
Boko et al (2016)	2016	5	Bante	Cross-sectional	Benin	8-14 years	SAC	SAC	School	2014	Kato-Katz	KK	28	250			5	2	0.65	4.61	1	Schistosomiasisand soil transmitted helminths distribution in Benin: A baseline prevalence survey in 30 districts
Boko et al (2016)	2016	5	Glazoue	Cross-sectional	Benin	8-14 years	SAC	SAC	School	2014	Kato-Katz	KK	28	250			0	0	0	0	1	Schistosomiasisand soil transmitted helminths distribution in Benin: A baseline prevalence survey in 30 districts
Boko et al (2016)	2016	5	Savalou	Cross-sectional	Benin	8-14 years	SAC	SAC	School	2014	Kato-Katz	KK	28	250			4	1.6	0.44	4.05	1	Schistosomiasisand soil transmitted helminths distribution in Benin: A baseline prevalence survey in 30 districts
Boko et al (2016)	2016	5	Aplahoue	Cross-sectional	Benin	8-14 years	SAC	SAC	School	2014	Kato-Katz	KK	28	250			0	0	0	0	1	Schistosomiasisand soil transmitted helminths distribution in Benin: A baseline prevalence survey in 30 districts
Boko et al (2016)	2016	5	Djakotomey	Cross-sectional	Benin	8-14 years	SAC	SAC	School	2014	Kato-Katz	KK	28	250			0	0	0	0	1	Schistosomiasisand soil transmitted helminths distribution in Benin: A baseline prevalence survey in 30 districts
Boko et al (2016)	2016	5	Dogbo	Cross-sectional	Benin	8-14 years	SAC	SAC	School	2014	Kato-Katz	KK	28	250			0	0	0	0	1	Schistosomiasisand soil transmitted helminths distribution in Benin: A baseline prevalence survey in 30 districts
Boko et al (2016)	2016	5	Klouekanmey	Cross-sectional	Benin	8-14 years	SAC	SAC	School	2014	Kato-Katz	KK	28	250			0	0	0	0	1	Schistosomiasisand soil transmitted helminths distribution in Benin: A baseline prevalence survey in 30 districts
Boko et al (2016)	2016	5	Lalo	Cross-sectional	Benin	8-14 years	SAC	SAC	School	2014	Kato-Katz	KK	28	250			0	0	0	0	1	Schistosomiasisand soil transmitted helminths distribution in Benin: A baseline prevalence survey in 30 districts
Boko et al (2016)	2016	5	Toviklin	Cross-sectional	Benin	8-14 years	SAC	SAC	School	2014	Kato-Katz	KK	28	250			0	0	0	0	1	Schistosomiasisand soil transmitted helminths distribution in Benin: A baseline prevalence survey in 30 districts
Boko et al (2016)	2016	5	Athieme	Cross-sectional	Benin	8-14 years	SAC	SAC	School	2014	Kato-Katz	KK	28	250			0	0	0	0	1	Schistosomiasisand soil transmitted helminths distribution in Benin: A baseline prevalence survey in 30 districts
Boko et al (2016)	2016	5	Bopa	Cross-sectional	Benin	8-14 years	SAC	SAC	School	2014	Kato-Katz	KK	28	250			0	0	0	0	1	Schistosomiasisand soil transmitted helminths distribution in Benin: A baseline prevalence survey in 30 districts
Boko et al (2016)	2016	5	Come	Cross-sectional	Benin	8-14 years	SAC	SAC	School	2014	Kato-Katz	KK	28	250			11	4.4	2.22	7.74	1	Schistosomiasisand soil transmitted helminths distribution in Benin: A baseline prevalence survey in 30 districts
Boko et al (2016)	2016	5	Grand Popo	Cross-sectional	Benin	8-14 years	SAC	SAC	School	2014	Kato-Katz	KK	28	250			0	0	0	0	1	Schistosomiasisand soil transmitted helminths distribution in Benin: A baseline prevalence survey in 30 districts
Boko et al (2016)	2016	5	Houeyogbe	Cross-sectional	Benin	8-14 years	SAC	SAC	School	2014	Kato-Katz	KK	28	250			0	0	0	0	1	Schistosomiasisand soil transmitted helminths distribution in Benin: A baseline prevalence survey in 30 districts
Boko et al (2016)	2016	5	Lokossa	Cross-sectional	Benin	8-14 years	SAC	SAC	School	2014	Kato-Katz	KK	28	250			0	0	0	0	1	Schistosomiasisand soil transmitted helminths distribution in Benin: A baseline prevalence survey in 30 districts
Douglas and Amadi (2016)	2016	5	Ukwa South Local Government area	Cross-sectional	Nigeria	20-69 years	Community	community	Community	Aug_2015	Direct analysis	DA	11	109			6	5.5	2.05	11.6	1	Soil transmitted helminth infection among farmers in Ukwa West Local Government Area, Abia State, south-east, Nigeria
Obateru et al (2016)	2016	5	Ilorin	Hospital-based	Nigeria	16-65 years	Community	community	Hospital	Dec 2010 to June 2011	Direct analysis + Formol-ether concentration	DA+FE	21	238	90	148	6	2.52	0.93	5.41	0	Prevalence of intestinal parasites in newly diagnosed HIV/AIDS patients in Ilorin, Nigeria
Adeniran et al (2017)	2017	5	Abeokuta	Cross-sectional	Nigeria	0-71 years	Community	community	Community	Feb-June 2014	SAAF	SAAF	34	167	83	84	7	4.19	1.7	8.45	0	Schistosomiasis, intestinal helminthiasis and nutritional status among preschool-aged children in sub-urban communities of Abeokuta, Southwest, Nigeria
Diongue et al (2017)	2017	5	Dakar	Hospital-based	Senegal	11 days-91 years	Community	community	Hospital	2011 - 2015	Direct analysis + Ritchie technique	DA + Ritchie	18	2578			6	0.23	0.09	0.51	0	Distribution of Parasites Detected in Stool Samples of Patients in le Dantec University Hospital of Dakar, Senegal, from 2011 to 2015
Forson et al (2017)	2017	5	Odododiodio	Cross-sectional	Ghana	2-9 years	PSAC+SAC	PSAC+SAC	School	March-July 2016	Direct analysis + Formol-ether concentration	DA+FE	21	300			1	0.33	0.01	1.84	0	Intestinal parasitic infections and risk factors: a cross-sectional survey of some school children in a suburb in Accra, Ghana
Inyang-Etoh et al (2017)	2017	5	Obudu	Cross-sectional	Nigeria	4-15 years	PSAC+SAC	PSAC+SAC	Community		Direct analysis + Formol-ether concentration	DA+FE	21	285	159	126	6	2.11	0.78	4.53	0	Prevalence of malaria and intestinal parasites coinfections and their effects on hemoglobin levels among school-aged children in Bebuatsuan clan, Obudu, Cross River State, Nigeria
Ivoke et al (2017)	2017	5	Ebonyi State	Hospital-based	Nigeria	20-41 and + years	Pregnant Women	Women	Hospital	January 2012 and July 2012	Formol-ether	FE	24	797			10	1.25	0.6	2.3	0	Geophagy as risk behaviour for gastrointestinal nematode infections among pregnant women attending antenatal clinics in a humid tropical zone of Nigeria
Muazu et al (2017)	2017	5	Wudil Local Government Area	Hospital-based	Nigeria	1-40 years	Community	community	Hospital		Formol-ether concentration	FE	24	56			17	30.36	18.78	44.1	0	Prevalence of human intestinal parasitic nematode among out-patients attending Wudil General Hospital, Kano State, Nigeria
Shitta and Akogun (2017)	2017	5	Demsa	Cross-sectional	Nigeria	0-59 years	Community	community	Community		Formol-ether concentration	FE	24	119			7	5.88	2.4	11.74	0	Intestinal helminth infections among the nomadic Fulanis in two localities of Adamawa State, north-east Nigeria
Shitta and Akogun (2017)	2017	5	Mayo-Belwa	Cross-sectional	Nigeria	0-59 years	Community	community	Community		Formol-ether concentration	FE	24	110			5	4.55	1.49	10.29	0	Intestinal helminth infections among the nomadic Fulanis in two localities of Adamawa State, north-east Nigeria
Sow et al (2017)	2017	5	Senegal	Hospital-based	Senegal	All age	Community	community	Hospital	August- Nov 2014	PCR + Direct analysis	DA + PCR	17	98			3	3.06	0.64	8.69	0	Performance of Real-Time Polymerase Chain Reaction Assays for the Detection of 20 Gastrointestinal Parasites in Clinical Samples from Senegal
Taiwo et al (2017)	2017	5	Mawuko	Cross-sectional	Nigeria	1-90 years	Community	community	Community	July-Nov 2014	Formol-Ether concentration	FE	24	113			0	0	0	0	0	Comparative assessment of intestinal helminths prevalence in Water, Sanitation and Hygiene (WASH) intervention and non-intervention communities in Abeokuta, Nigeria
Taiwo et al (2017)	2017	5	Isolu	Cross-sectional	Nigeria	1-90 years	Community	community	Community	July-Nov 2014	Formol-Ether concentration	FE	24	112			2	1.79	0.22	6.3	0	Comparative assessment of intestinal helminths prevalence in Water, Sanitation and Hygiene (WASH) intervention and non-intervention communities in Abeokuta, Nigeria
Tay et al (2017)	2017	5	Dangme East District	Cross-sectional	Ghana	15-49 years	Pregnant Women	Women	Community	April-July 2012	Formol-ether concentration	FE	24	375	0	375	7	1.87	0.75	3.81	0	Parasitic infections and maternal anaemia among expectant mothers in the Dangme East District of Ghana
Adu-Gyasi et al (2018)	2018	5	Kintampo North and South districts	Cross-sectional	Ghana	6-100 years	Community	community	Community		Kato-Katz + Formol-ether	FE + KK	25	1569			14	0.89	0.49	1.49	1	Epidemiology of soil transmitted Helminth infections in the middle-belt of Ghana, Africa.
Akinbo and Akanbi (2018)	2018	5	Benin City	Cross-sectional	Nigeria	16-41 years	Community	community	Community		Formol-ether concentration	FE	24	120			3	2.5	0.52	7.13	0	Enteric parasitic infections amongst cement masons in Benin City, Edo State, Nigeria
Amoo et al (2018)	2018	5	Abeokuta	Hospital-based	Nigeria	16-59 years	Community	community	Hospital		Direct analysis + Formol-ether concentration	DA+FE	21	231			10	4.33	2.1	7.82	0	Prevalence of enteric parasitic infections among people living with HIV in Abeokuta, Nigeria
Ayede et al (2018)	2018	5	Ibadan	Cross-sectional	Nigeria	0-39 years	Pregnant Women	Women	Community	Feb 2014 March 2015	Kato-Katz	KK	28	604			2	0.33	0.04	1.19	0	A community‑based surveillance of gastrointestinal helminthiasis among pregnant women in Ibadan, South West Nigeria
Cunningham et al (2018)	2018	5	Ghana	Cross-sectional	Ghana	0-17 and + years	Community	community	Community		Multiplex qPCR	PCR	31	448			3	0.67	0.14	1.94	1	Expanding molecular diagnostics of helminthiasis: Piloting use of the GPLN platform for surveillance of soil transmitted helminthiasis and schistosomiasis in Ghana
Gbebi et al (2018)	2018	5	Kurmi Local Government Area	Cross-sectional	Nigeria	School-age children	SAC	SAC	Community		Direct analysis + Formol-ether concentration	DA+FE	21	600			39	6.5	4.66	8.78	0	Prevalence of gastrointestinal helminths infections among school-aged children in kurmi local government area, Taraba state, Nigeria
Korbmacher et al (2018)	2018	5	Sagbadai	Cross-sectional	Togo	5- 35 and + years	Community	community	Community		ELISA	ELISA	23	100			7	7	2.86	13.89	2	Mansonella perstans, Onchocerca volvulus and Strongyloides stercoralis infections in rural populations in central and southern Togo
Korbmacher et al (2018)	2018	5	Bouzalo	Cross-sectional	Togo	5- 35 and + years	Community	community	Community		ELISA	ELISA	23	100			19	19	11.84	28.07	2	Mansonella perstans, Onchocerca volvulus and Strongyloides stercoralis infections in rural populations in central and southern Togo
Korbmacher et al (2018)	2018	5	Kéméni	Cross-sectional	Togo	5- 35 and + years	Community	community	Community		ELISA	ELISA	23	197			1	0.51	0.01	2.8	2	Mansonella perstans, Onchocerca volvulus and Strongyloides stercoralis infections in rural populations in central and southern Togo
Korbmacher et al (2018)	2018	5	Tsokple	Cross-sectional	Togo	5- 35 and + years	Community	community	Community		ELISA	ELISA	23	89			18	20.22	12.45	30.07	2	Mansonella perstans, Onchocerca volvulus and Strongyloides stercoralis infections in rural populations in central and southern Togo
Korbmacher et al (2018)	2018	5	Kpati Cope	Cross-sectional	Togo	5- 35 and + years	Community	community	Community		ELISA	ELISA	23	83			26	31.33	21.59	42.44	2	Mansonella perstans, Onchocerca volvulus and Strongyloides stercoralis infections in rural populations in central and southern Togo
Korbmacher et al (2018)	2018	5	Igbowou Amou	Cross-sectional	Togo	5- 35 and + years	Community	community	Community		ELISA	ELISA	23	81			9	11.11	5.21	20.05	2	Mansonella perstans, Onchocerca volvulus and Strongyloides stercoralis infections in rural populations in central and southern Togo
Korbmacher et al (2018)	2018	5	Atinkpassa	Cross-sectional	Togo	5- 35 and + years	Community	community	Community		ELISA	ELISA	23	83			29	34.94	24.8	46.19	2	Mansonella perstans, Onchocerca volvulus and Strongyloides stercoralis infections in rural populations in central and southern Togo
Ojurongbe et al (2018)	2018	5	Ikirun and Osogbo	Hospital-based	Nigeria	15-40 years	Pregnant Women	Women	Hospital	Oct 2012 -May 2013	Direct analysis + Formol-ether concentration	DA+FE	21	200		200	2	1	0.12	3.57	1	Prevalence and associated factors of Plasmodium falciparam and soil transmitted helminth infections among pregnant women in Osun state, Nigeria
Abe et al (2019)	2019	5	Ta’al Model School	Cross-sectional	Nigeria	5-16 years	SAC	SAC	School	Dec 2015-April 2016	Direct analysis	DA	11	50	20	30	1	2	0.05	10.65	0	Helminthiasis among school-age children and hygiene conditions of selected schools in Lafia, Nasarawa State, Nigeria
Abe et al (2019)	2019	5	Lafia East Pilot Science Primary School	Cross-sectional	Nigeria	5-16 years	SAC	SAC	School	Dec 2015-April 2016	Direct analysis	DA	11	50	18	32	0	0	0	0	0	Helminthiasis among school-age children and hygiene conditions of selected schools in Lafia, Nasarawa State, Nigeria
Abe et al (2019)	2019	5	LGEA Mararaba	Cross-sectional	Nigeria	5-16 years	SAC	SAC	School	Dec 2015-April 2016	Direct analysis	DA	11	50	20	30	1	2	0.05	10.65	0	Helminthiasis among school-age children and hygiene conditions of selected schools in Lafia, Nasarawa State, Nigeria
Abe et al (2019)	2019	5	St. James Pilot Science Primary School	Cross-sectional	Nigeria	5-16 years	SAC	SAC	School	Dec 2015-April 2016	Direct analysis	DA	11	50	22	28	3	6	1.26	16.55	0	Helminthiasis among school-age children and hygiene conditions of selected schools in Lafia, Nasarawa State, Nigeria
Dahal et al (2019)	2019	5	Dadin Kowa	Cross-sectional	Nigeria	4-15 years	PSAC+SAC	PSAC+SAC	School	April 2018 -June 2018	Formol-ether concentration	FE	24	136			2	1.47	0.18	5.21	1	Soil-transmitted Helminths and Associated Risk Factors among Elementary School Pupils in Dadin Kowa, Jos.
Dawaki et al (2019)	2019	5	Kura, Bebeji, Gwarzo, Shanono and Minjibir, Kano State	Cross-sectional	Nigeria	1-90 years	Community	community	Community	01 May-30 June 2013	Kato-Katz + Direct analysis + Formol-ether concentration	DA_FE_KK	22	551			19	3.45	2.09	5.33	0	The burden and epidemiology of polyparasitism among rural communities in Kano State, Nigeria
Von Huth et al (2019)	2019	5	Bissau	Cohort Study	Guinea-Bissau	2-15 years	PSAC+SAC	PSAC+SAC	Community	August 2015 to April 2017	Direct analysis	DA	11	1274	684	590	4	0.31	0.09	0.8	0	Prevalence and potential risk factors for gastrointestinal parasitic infections in children in urban Bissau, Guinea-Bissau
Udeh et al (2019)	2019	5	Makurdi	Hospital-based	Nigeria	15-55 and + years	Community	community	Hospital	June 2018	Direct analysis	DA	11	1041	521	520	9	0.86	0.4	1.63	0	Gastrointestinal parasitic infections and immunological status of HIV/AIDS coinfected individuals in Nigeria
Aninagyei et al (2020)	2020	5	Ga West Municipality	Cross-sectional	Ghana	6-40 and + years	Community	community	School	Sepb 2t019 - March 2020,	Formol-ether concentration	FE	24	538			26	4.83	3.18	7	0	Enteroparasitism in hard-to-reach community dwellers: a cross-sectional study in Ga West Municipality in Ghana.
Cunningham et al (2020)	2020	5	Tomefa	Cross-sectional	Ghana	All age	Community	community	Community	2016	Kato-Katz	KK	28	536			0	0	0	0	0	Assessing expanded community wide treatment for schistosomiasis: Baseline infection status and self-reported risk factors in three communities from the Greater Accra region, Ghana
Cunningham et al (2020)	2020	5	Manheam	Cross-sectional	Ghana	All age	Community	community	Community	2016	Kato-Katz	KK	28	679			0	0	0	0	0	Assessing expanded community wide treatment for schistosomiasis: Baseline infection status and self-reported risk factors in three communities from the Greater Accra region, Ghana
Cunningham et al (2020)	2020	5	TorgahKope-Adakope	Cross-sectional	Ghana	All age	Community	community	Community	2016	Kato-Katz	KK	28	632			2	0.32	0.04	1.14	0	Assessing expanded community wide treatment for schistosomiasis: Baseline infection status and self-reported risk factors in three communities from the Greater Accra region, Ghana
Farrant et al (2020)	2020	5	Bubaque Island	Cross-sectional	Guinea-Bissau	7-17 years	SAC	SAC	School	October 2017.	qPCR	PCR	31	396			52	13.13	9.97	16.86	1	Prevalence, risk factors and health consequences of soil-transmitted helminth infection on the Bijagos Islands, Guinea Bissau: A community-wide cross-sectional study
Kpene et al (2020)	2020	5	Ho Municipality	Cross-sectional	Ghana	4-59 Months	PSAC	PSAC	Community		Direct analysis + Formol-ether concentration	DA+FE	21	150	78	72	1	0.67	0.02	3.66	0	Asymptomatic intestinal parasitic infestations among children under five years in selected communities in the Ho Municipality, Ghana
Nnolim et al (2020)	2020	5	Ido and Akinyele Local Government Areas in Ibadan	Cross-sectional	Nigeria	5-16 years	SAC	SAC	School		Direct analysis + Formol-ether concentration	DA+FE	21	485			60	12.37	9.57	15.64	0	Intestinal helminth infection and malnutrition among public primary school children in Ibadan, Nigeria
Beavogui et al (2021)	2021	5	Dabbis sub-prefecture	Cross-sectional	Guinea	<15 years	PSAC+SAC	PSAC+SAC	Community	18 to 26 March 2017	Direct analysis+Willis concentration	DA + Willis	20	392			4	1.02	0.28	2.59	0	Prevalence of parasitic infections in children of Boke, Guinea
Colito et al (2021)	2021	5	Santiago	Hospital-based	Cape Verde	18 months-12 years	PSAC+SAC	PSAC+SAC	Hospital	2018-2019		Not mentioned	30	105			7	6.67	2.72	13.25	0	Intestinal parasites among children with diarrhoea from Santiago (Cape Verde)
Nwankwo et al (2021)	2021	5	Owo Local Government area	Cross-sectional	Nigeria	6-15 years	SAC	SAC	School	June and September 2017	Formol-ether concentration	FE	24	453	221	232	9	1.99	0.91	3.74	1	Soil transmitted helminths infection and associated risks still a prevalent issue in Nigeria; primary school children assessment in Owo Local government area of Ondo State, Nigeria
Sangaré et al (2021)	2021	5	Bolmakoté	Hospital-based	Burkina Faso	0-51 years	Pregnant Women	Women	Hospital	Feb-April 2015	Direct analysis +Ritchie and Willis	DA + Ritchie + Willis	19	64			0	0	0	0	0	Prevalence of intestinal parasitic infections among pregnant women in Bobo-Dioulasso (Burkina Faso)
Sangaré et al (2021)	2021	5	Guimbi	Hospital-based	Burkina Faso	0-51 years	Pregnant Women	Women	Hospital	Feb-April 2015	Direct analysis +Ritchie and Willis	DA + Ritchie + Willis	19	72			1	1.39	0.03	7.5	0	Prevalence of intestinal parasitic infections among pregnant women in Bobo-Dioulasso (Burkina Faso)
Sangaré et al (2021)	2021	5	Yéguéresso	Hospital-based	Burkina Faso	0-51 years	Pregnant Women	Women	Hospital	Feb-April 2015	Direct analysis +Ritchie and Willis	DA + Ritchie + Willis	19	74			0	0	0	0	0	Prevalence of intestinal parasitic infections among pregnant women in Bobo-Dioulasso (Burkina Faso)
Sanyang et al (2021)	2021	5	Sinchu Njabo LBS	Cross-sectional	The Gambia	7-14 years	SAC	SAC	School	2015	Kato-Katz	KK	28	50			0	0	0	0	2	Prevalence and risk factors of strongyloidiasis among schoolchildren in Sabach Sanjal and Upper Badibou districts in the North Bank East Region of The Gambia
Sanyang et al (2021)	2021	5	Challa LBS	Cross-sectional	The Gambia	7-14 years	SAC	SAC	School	2015	Kato-Katz	KK	28	51			0	0	0	0	2	Prevalence and risk factors of strongyloidiasis among schoolchildren in Sabach Sanjal and Upper Badibou districts in the North Bank East Region of The Gambia
Sanyang et al (2021)	2021	5	Kataba LBS	Cross-sectional	The Gambia	7-14 years	SAC	SAC	School	2015	Kato-Katz	KK	28	50			8	16	7.17	29.11	2	Prevalence and risk factors of strongyloidiasis among schoolchildren in Sabach Sanjal and Upper Badibou districts in the North Bank East Region of The Gambia
Sanyang et al (2021)	2021	5	Kunjata LBS	Cross-sectional	The Gambia	7-14 years	SAC	SAC	School	2015	Kato-Katz	KK	28	50			15	30	17.86	44.61	2	Prevalence and risk factors of strongyloidiasis among schoolchildren in Sabach Sanjal and Upper Badibou districts in the North Bank East Region of The Gambia
Sanyang et al (2021)	2021	5	Loumen LBS	Cross-sectional	The Gambia	7-14 years	SAC	SAC	School	2015	Kato-Katz	KK	28	50			14	28	16.23	42.49	2	Prevalence and risk factors of strongyloidiasis among schoolchildren in Sabach Sanjal and Upper Badibou districts in the North Bank East Region of The Gambia
Sanyang et al (2021)	2021	5	Pallen Fula LBS	Cross-sectional	The Gambia	7-14 years	SAC	SAC	School	2015	Kato-Katz	KK	28	50			0	0	0	0	2	Prevalence and risk factors of strongyloidiasis among schoolchildren in Sabach Sanjal and Upper Badibou districts in the North Bank East Region of The Gambia
Sanyang et al (2021)	2021	5	Ballingho LBS	Cross-sectional	The Gambia	7-14 years	SAC	SAC	School	2015	Kato-Katz	KK	28	50			7	14	5.82	26.74	2	Prevalence and risk factors of strongyloidiasis among schoolchildren in Sabach Sanjal and Upper Badibou districts in the North Bank East Region of The Gambia
Sanyang et al (2021)	2021	5	Maka Ferafenni LBS	Cross-sectional	The Gambia	7-14 years	SAC	SAC	School	2015	Kato-Katz	KK	28	50			27	54	39.32	68.19	2	Prevalence and risk factors of strongyloidiasis among schoolchildren in Sabach Sanjal and Upper Badibou districts in the North Bank East Region of The Gambia
Sanyang et al (2021)	2021	5	Kerr Biram LBS	Cross-sectional	The Gambia	7-14 years	SAC	SAC	School	2015	Kato-Katz	KK	28	50			1	2	0.05	10.65	2	Prevalence and risk factors of strongyloidiasis among schoolchildren in Sabach Sanjal and Upper Badibou districts in the North Bank East Region of The Gambia
Sanyang et al (2021)	2021	5	Ngerr LBS	Cross-sectional	The Gambia	7-14 years	SAC	SAC	School	2015	Kato-Katz	KK	28	50			0	0	0	0	2	Prevalence and risk factors of strongyloidiasis among schoolchildren in Sabach Sanjal and Upper Badibou districts in the North Bank East Region of The Gambia
Sanyang et al (2021)	2021	5	St. John the Baptist LBS	Cross-sectional	The Gambia	7-14 years	SAC	SAC	School	2015	Kato-Katz	KK	28	50			0	0	0	0	2	Prevalence and risk factors of strongyloidiasis among schoolchildren in Sabach Sanjal and Upper Badibou districts in the North Bank East Region of The Gambia
Sanyang et al (2021)	2021	5	Yallal Ba LBS	Cross-sectional	The Gambia	7-14 years	SAC	SAC	School	2015	Kato-Katz	KK	28	50			4	8	2.22	19.23	2	Prevalence and risk factors of strongyloidiasis among schoolchildren in Sabach Sanjal and Upper Badibou districts in the North Bank East Region of The Gambia
Sanyang et al (2021)	2021	5	Konteh kunda LBS	Cross-sectional	The Gambia	7-14 years	SAC	SAC	School	2015	Kato-Katz	KK	28	50			0	0	0	0	2	Prevalence and risk factors of strongyloidiasis among schoolchildren in Sabach Sanjal and Upper Badibou districts in the North Bank East Region of The Gambia
Sanyang et al (2021)	2021	5	Jajari LBS	Cross-sectional	The Gambia	7-14 years	SAC	SAC	School	2015	Kato-Katz	KK	28	50			0	0	0	0	2	Prevalence and risk factors of strongyloidiasis among schoolchildren in Sabach Sanjal and Upper Badibou districts in the North Bank East Region of The Gambia
Sanyang et al (2021)	2021	5	Katchang	Cross-sectional	The Gambia	7-14 years	SAC	SAC	School	2015	Kato-Katz	KK	28	50			0	0	0	0	2	Prevalence and risk factors of strongyloidiasis among schoolchildren in Sabach Sanjal and Upper Badibou districts in the North Bank East Region of The Gambia
Sanyang et al (2021)	2021	5	Kerr Ndongo LBS	Cross-sectional	The Gambia	7-14 years	SAC	SAC	School	2015	Kato-Katz	KK	28	50			0	0	0	0	2	Prevalence and risk factors of strongyloidiasis among schoolchildren in Sabach Sanjal and Upper Badibou districts in the North Bank East Region of The Gambia
Sanyang et al (2021)	2021	5	Yallal tankonjala LBS	Cross-sectional	The Gambia	7-14 years	SAC	SAC	School	2015	Kato-Katz	KK	28	50			0	0	0	0	2	Prevalence and risk factors of strongyloidiasis among schoolchildren in Sabach Sanjal and Upper Badibou districts in the North Bank East Region of The Gambia
Sanyang et al (2021)	2021	5	Sinchu Njabo LBS	Cross-sectional	The Gambia	7-14 years	SAC	SAC	School	2015	Kato-Katz	KK	28	50			0	0	0	0	2	Prevalence and risk factors of strongyloidiasis among schoolchildren in Sabach Sanjal and Upper Badibou districts in the North Bank East Region of The Gambia
Yaro et al (2021)	2021	5	Ikanekpo	Cross-sectional	Nigeria	5-14 years	SAC	SAC	School	Jan-May in 2018	Formal-ether sedimentation	FE	24	21			0	0	0	0	1	Edaphic and climatic factors influence on the distribution of soil transmitted helminths in Kogi East, Nigeria
Yaro et al (2021)	2021	5	Opulega	Cross-sectional	Nigeria	5-14 years	SAC	SAC	School	Jan-May in 2018	Formal-ether sedimentation	FE	24	25			0	0	0	0	1	Edaphic and climatic factors influence on the distribution of soil transmitted helminths in Kogi East, Nigeria
Yaro et al (2021)	2021	5	Ogodo	Cross-sectional	Nigeria	5-14 years	SAC	SAC	School	Jan-May in 2018	Formal-ether sedimentation	FE	24	37			1	2.7	0.07	14.16	1	Edaphic and climatic factors influence on the distribution of soil transmitted helminths in Kogi East, Nigeria
Yaro et al (2021)	2021	5	Enokpoli	Cross-sectional	Nigeria	5-14 years	SAC	SAC	School	Jan-May in 2018	Formal-ether sedimentation	FE	24	11			0	0	0	0	1	Edaphic and climatic factors influence on the distribution of soil transmitted helminths in Kogi East, Nigeria
Yaro et al (2021)	2021	5	Enjema	Cross-sectional	Nigeria	5-14 years	SAC	SAC	School	Jan-May in 2018	Formal-ether sedimentation	FE	24	18			0	0	0	0	1	Edaphic and climatic factors influence on the distribution of soil transmitted helminths in Kogi East, Nigeria
Yaro et al (2021)	2021	5	Akakana	Cross-sectional	Nigeria	5-14 years	SAC	SAC	School	Jan-May in 2018	Formal-ether sedimentation	FE	24	29			0	0	0	0	1	Edaphic and climatic factors influence on the distribution of soil transmitted helminths in Kogi East, Nigeria
Yaro et al (2021)	2021	5	Oguma	Cross-sectional	Nigeria	5-14 years	SAC	SAC	School	Jan-May in 2018	Formal-ether sedimentation	FE	24	31			0	0	0	0	1	Edaphic and climatic factors influence on the distribution of soil transmitted helminths in Kogi East, Nigeria
Yaro et al (2021)	2021	5	Sheria 1	Cross-sectional	Nigeria	5-14 years	SAC	SAC	School	Jan-May in 2018	Formal-ether sedimentation	FE	24	36			0	0	0	0	1	Edaphic and climatic factors influence on the distribution of soil transmitted helminths in Kogi East, Nigeria
Yaro et al (2021)	2021	5	Sheria 2	Cross-sectional	Nigeria	5-14 years	SAC	SAC	School	Jan-May in 2018	Formal-ether sedimentation	FE	24	26			0	0	0	0	1	Edaphic and climatic factors influence on the distribution of soil transmitted helminths in Kogi East, Nigeria
Yaro et al (2021)	2021	5	Londu	Cross-sectional	Nigeria	5-14 years	SAC	SAC	School	Jan-May in 2018	Formal-ether sedimentation	FE	24	28			0	0	0	0	1	Edaphic and climatic factors influence on the distribution of soil transmitted helminths in Kogi East, Nigeria
Yaro et al (2021)	2021	5	Olubojo	Cross-sectional	Nigeria	5-14 years	SAC	SAC	School	Jan-May in 2018	Formal-ether sedimentation	FE	24	27			2	7.41	0.91	24.29	1	Edaphic and climatic factors influence on the distribution of soil transmitted helminths in Kogi East, Nigeria
Yaro et al (2021)	2021	5	Ojofu	Cross-sectional	Nigeria	5-14 years	SAC	SAC	School	Jan-May in 2018	Formal-ether sedimentation	FE	24	20			0	0	0	0	1	Edaphic and climatic factors influence on the distribution of soil transmitted helminths in Kogi East, Nigeria
Yaro et al (2021)	2021	5	Ajiyolo-Akabe	Cross-sectional	Nigeria	5-14 years	SAC	SAC	School	Jan-May in 2018	Formal-ether sedimentation	FE	24	30			0	0	0	0	1	Edaphic and climatic factors influence on the distribution of soil transmitted helminths in Kogi East, Nigeria
Yaro et al (2021)	2021	5	Odu-Ogbaloto	Cross-sectional	Nigeria	5-14 years	SAC	SAC	School	Jan-May in 2018	Formal-ether sedimentation	FE	24	35			2	5.71	0.7	19.16	1	Edaphic and climatic factors influence on the distribution of soil transmitted helminths in Kogi East, Nigeria
Yaro et al (2021)	2021	5	Olofu	Cross-sectional	Nigeria	5-14 years	SAC	SAC	School	Jan-May in 2018	Formal-ether sedimentation	FE	24	31			0	0	0	0	1	Edaphic and climatic factors influence on the distribution of soil transmitted helminths in Kogi East, Nigeria
Yaro et al (2021)	2021	5	Itoduma	Cross-sectional	Nigeria	5-14 years	SAC	SAC	School	Jan-May in 2018	Formal-ether sedimentation	FE	24	36			1	2.78	0.07	14.53	1	Edaphic and climatic factors influence on the distribution of soil transmitted helminths in Kogi East, Nigeria
Yaro et al (2021)	2021	5	Onyedega	Cross-sectional	Nigeria	5-14 years	SAC	SAC	School	Jan-May in 2018	Formal-ether sedimentation	FE	24	40			0	0	0	0	1	Edaphic and climatic factors influence on the distribution of soil transmitted helminths in Kogi East, Nigeria
Yaro et al (2021)	2021	5	Unale	Cross-sectional	Nigeria	5-14 years	SAC	SAC	School	Jan-May in 2018	Formal-ether sedimentation	FE	24	40			1	2.5	0.06	13.16	1	Edaphic and climatic factors influence on the distribution of soil transmitted helminths in Kogi East, Nigeria
Yaro et al (2021)	2021	5	Ejule-Ojebe	Cross-sectional	Nigeria	5-14 years	SAC	SAC	School	Jan-May in 2018	Formal-ether sedimentation	FE	24	40			0	0	0	0	1	Edaphic and climatic factors influence on the distribution of soil transmitted helminths in Kogi East, Nigeria
Yaro et al (2021)	2021	5	Odogwu	Cross-sectional	Nigeria	5-14 years	SAC	SAC	School	Jan-May in 2018	Formal-ether sedimentation	FE	24	41			0	0	0	0	1	Edaphic and climatic factors influence on the distribution of soil transmitted helminths in Kogi East, Nigeria
Yaro et al (2021)	2021	5	Ukwaja	Cross-sectional	Nigeria	5-14 years	SAC	SAC	School	Jan-May in 2018	Formal-ether sedimentation	FE	24	26			1	3.85	0.1	19.64	1	Edaphic and climatic factors influence on the distribution of soil transmitted helminths in Kogi East, Nigeria
Yaro et al (2021)	2021	5	Igalogba	Cross-sectional	Nigeria	5-14 years	SAC	SAC	School	Jan-May in 2018	Formal-ether sedimentation	FE	24	24			0	0	0	0	1	Edaphic and climatic factors influence on the distribution of soil transmitted helminths in Kogi East, Nigeria
Yaro et al (2021)	2021	5	Sabon Gari	Cross-sectional	Nigeria	5-14 years	SAC	SAC	School	Jan-May in 2018	Formal-ether sedimentation	FE	24	21			0	0	0	0	1	Edaphic and climatic factors influence on the distribution of soil transmitted helminths in Kogi East, Nigeria
Yaro et al (2021)	2021	5	Ede	Cross-sectional	Nigeria	5-14 years	SAC	SAC	School	Jan-May in 2018	Formal-ether sedimentation	FE	24	29			1	3.45	0.09	17.76	1	Edaphic and climatic factors influence on the distribution of soil transmitted helminths in Kogi East, Nigeria
Yaro et al (2021)	2021	5	Ubomu	Cross-sectional	Nigeria	5-14 years	SAC	SAC	School	Jan-May in 2018	Formal-ether sedimentation	FE	24	24			0	0	0	0	1	Edaphic and climatic factors influence on the distribution of soil transmitted helminths in Kogi East, Nigeria
Yaro et al (2021)	2021	5	Ogbogbo 1	Cross-sectional	Nigeria	5-14 years	SAC	SAC	School	Jan-May in 2018	Formal-ether sedimentation	FE	24	29			0	0	0	0	1	Edaphic and climatic factors influence on the distribution of soil transmitted helminths in Kogi East, Nigeria
Yaro et al (2021)	2021	5	Ogbogbo 2	Cross-sectional	Nigeria	5-14 years	SAC	SAC	School	Jan-May in 2018	Formal-ether sedimentation	FE	24	22			1	4.55	0.12	22.84	1	Edaphic and climatic factors influence on the distribution of soil transmitted helminths in Kogi East, Nigeria
Yaro et al (2021)	2021	5	Etutu	Cross-sectional	Nigeria	5-14 years	SAC	SAC	School	Jan-May in 2018	Formal-ether sedimentation	FE	24	36			0	0	0	0	1	Edaphic and climatic factors influence on the distribution of soil transmitted helminths in Kogi East, Nigeria
Yaro et al (2021)	2021	5	Ofuloko	Cross-sectional	Nigeria	5-14 years	SAC	SAC	School	Jan-May in 2018	Formal-ether sedimentation	FE	24	20			0	0	0	0	1	Edaphic and climatic factors influence on the distribution of soil transmitted helminths in Kogi East, Nigeria
Yaro et al (2021)	2021	5	Ujagba	Cross-sectional	Nigeria	5-14 years	SAC	SAC	School	Jan-May in 2018	Formal-ether sedimentation	FE	24	9			2	22.22	2.81	60.01	1	Edaphic and climatic factors influence on the distribution of soil transmitted helminths in Kogi East, Nigeria
Yaro et al (2021)	2021	5	Ejule 1	Cross-sectional	Nigeria	5-14 years	SAC	SAC	School	Jan-May in 2018	Formal-ether sedimentation	FE	24	25			1	4	0.1	20.35	1	Edaphic and climatic factors influence on the distribution of soil transmitted helminths in Kogi East, Nigeria
Yaro et al (2021)	2021	5	Alome	Cross-sectional	Nigeria	5-14 years	SAC	SAC	School	Jan-May in 2018	Formal-ether sedimentation	FE	24	22			0	0	0	0	1	Edaphic and climatic factors influence on the distribution of soil transmitted helminths in Kogi East, Nigeria
Yaro et al (2021)	2021	5	Ejule	Cross-sectional	Nigeria	5-14 years	SAC	SAC	School	Jan-May in 2018	Formal-ether sedimentation	FE	24	40			0	0	0	0	1	Edaphic and climatic factors influence on the distribution of soil transmitted helminths in Kogi East, Nigeria
Yaro et al (2021)	2021	5	Ikpokejo-Umomi	Cross-sectional	Nigeria	5-14 years	SAC	SAC	School	Jan-May in 2018	Formal-ether sedimentation	FE	24	20			0	0	0	0	1	Edaphic and climatic factors influence on the distribution of soil transmitted helminths in Kogi East, Nigeria
Yaro et al (2021)	2021	5	Ofakaga	Cross-sectional	Nigeria	5-14 years	SAC	SAC	School	Jan-May in 2018	Formal-ether sedimentation	FE	24	30			0	0	0	0	1	Edaphic and climatic factors influence on the distribution of soil transmitted helminths in Kogi East, Nigeria
Yaro et al (2021)	2021	5	Ogugu 1	Cross-sectional	Nigeria	5-14 years	SAC	SAC	School	Jan-May in 2018	Formal-ether sedimentation	FE	24	35			0	0	0	0	1	Edaphic and climatic factors influence on the distribution of soil transmitted helminths in Kogi East, Nigeria
Yaro et al (2021)	2021	5	Ogugu	Cross-sectional	Nigeria	5-14 years	SAC	SAC	School	Jan-May in 2018	Formal-ether sedimentation	FE	24	36			0	0	0	0	1	Edaphic and climatic factors influence on the distribution of soil transmitted helminths in Kogi East, Nigeria
Yaro et al (2021)	2021	5	Okpo	Cross-sectional	Nigeria	5-14 years	SAC	SAC	School	Jan-May in 2018	Formal-ether sedimentation	FE	24	39			1	2.56	0.06	13.48	1	Edaphic and climatic factors influence on the distribution of soil transmitted helminths in Kogi East, Nigeria
Yaro et al (2021)	2021	5	Ugbamaka-Igah	Cross-sectional	Nigeria	5-14 years	SAC	SAC	School	Jan-May in 2018	Formal-ether sedimentation	FE	24	24			0	0	0	0	1	Edaphic and climatic factors influence on the distribution of soil transmitted helminths in Kogi East, Nigeria
Yaro et al (2021)	2021	5	Igah-Ikeje	Cross-sectional	Nigeria	5-14 years	SAC	SAC	School	Jan-May in 2018	Formal-ether sedimentation	FE	24	20			0	0	0	0	1	Edaphic and climatic factors influence on the distribution of soil transmitted helminths in Kogi East, Nigeria
Yaro et al (2021)	2021	5	Abejukolo	Cross-sectional	Nigeria	5-14 years	SAC	SAC	School	Jan-May in 2018	Formal-ether sedimentation	FE	24	40			0	0	0	0	1	Edaphic and climatic factors influence on the distribution of soil transmitted helminths in Kogi East, Nigeria
Yaro et al (2021)	2021	5	Opada	Cross-sectional	Nigeria	5-14 years	SAC	SAC	School	Jan-May in 2018	Formal-ether sedimentation	FE	24	19			0	0	0	0	1	Edaphic and climatic factors influence on the distribution of soil transmitted helminths in Kogi East, Nigeria
Yaro et al (2021)	2021	5	Agbenema-Ife	Cross-sectional	Nigeria	5-14 years	SAC	SAC	School	Jan-May in 2018	Formal-ether sedimentation	FE	24	40			0	0	0	0	1	Edaphic and climatic factors influence on the distribution of soil transmitted helminths in Kogi East, Nigeria
Yaro et al (2021)	2021	5	Abejukolo	Cross-sectional	Nigeria	5-14 years	SAC	SAC	School	Jan-May in 2018	Formal-ether sedimentation	FE	24	40			0	0	0	0	1	Edaphic and climatic factors influence on the distribution of soil transmitted helminths in Kogi East, Nigeria
Yaro et al (2021)	2021	5	Ajiyolo-Ife	Cross-sectional	Nigeria	5-14 years	SAC	SAC	School	Jan-May in 2018	Formal-ether sedimentation	FE	24	23			0	0	0	0	1	Edaphic and climatic factors influence on the distribution of soil transmitted helminths in Kogi East, Nigeria
Akenten et al (2022)	2022	5	Ashanti	Cross-sectional	Ghana	≤ 13 years	Community	SAC	Community	2007 and 2008	PCR	PCR	31	2046			41	2	1.44	2.71	0	Intestinal Helminth Infections in Ghanaian Children from the Ashanti Region between 2007 and 2008-A Retrospective Cross-Sectional Real-Time PCR-Based Assessment
Evbuomwan et al (2022)	2022	5	Benin City	Cross-sectional	Nigeria	6-15 years	SAC	SAC	School	August-October 2018	Kato-Katz + Merthiolate Iodine Formaldehyde Concentration (MIFC)	KK +MIFC	37	249			83	33.33	27.51	39.56	0	Survey of intestinal parasitism among schoolchildren in internally displaced persons camp, Benin City, Nigeria
Fornace et al (2022)	2022	5	201 locations of Ghana	Cross-sectional	Ghana	3-7 years	Community	SAC	Community	November 2015 and April 2016	MBA Multiplex bead assay using NIE (Immunodiagnostic AntigenI)	MBA	36	278			7	2.5	1.02	5.12	0	Characterising spatial patterns of neglected tropical disease transmission using integrated sero-surveillance in Northern Ghana
Inah et al (2022)	2022	5	Calabar	Hospital-based	Nigeria		Community	community	Hospital		DA + Formol-ether concentration	DA+FE	21	317			4	0.95	0.2	2.74	0	Intestinal Parasitosis and CD4 Levels among Cancer Patients in Calabar, Nigeria
Kositz et al (2022)	2022	5	32 villages of Gambia	Cross-sectional	The Gambia	3-14 years	Community	SAC	Community	June 2019	PCR	PCR	31	958			127	13.26	11.17	15.57	1	Effects of ivermectin mass drug administration for malaria vector control on ectoparasites and soil-transmitted helminths: a cluster randomized trial
Agabi et al (2023)	2023	5	Plateau State	Hospital-based	Nigeria	15-70 years	Community	community	Hospital		Direct analysis + Formol-ether concentration	DA+FE	21	169	60	109	23	13.6	8.8	19.7	0	Prevalence of intestinal helminths among HIV patients accessing healthcare services at Faith Alive Foundation, Jos, Nigeria
Alade et al (2023)	2023	5	Osun State	Cross-sectional	Nigeria	4-17 years	SAC	SAC	School	September to December 2021	Kato-Katz	KK	28	250	135	115	11	4.4	2.2	7.7	0	Prevalence of Schistosoma haematobium and Intestinal Helminth Infections among Nigerian School Children
Donkoh et al (2023)	2023	5	Banda district	Cross-sectional	Ghana	5-16 years	SAC	SAC	Community		Formol-ether concentration	FE	24	275			6	2.2	0.8	4.7	0	Evidence of reduced academic performance among schoolchildren with helminth infection
Imalele et al (2023)	2023	5	Cross River State	Cross-sectional	Nigeria	5-16 years	SAC	SAC	School	January to March 2021	Baermann + KK	Baermann + KK	38	504	253	251	65	12.9	10.1	16.1	1	Soil-transmitted helminth infection among school-age children in Ogoja, Nigeria: implication for control
Udeh et al (2023)	2023	5	Otoukpo, Southern Benue State	Case-control	Nigeria	Adultes	Community	community	Hospital	May and November 2017	Direct analysis	DA	11	907	393	514	3	0.3	0.1	1	0	Intestinal parasitic infections among HIV/AIDS patients in relation to ART adherence in Nigeria
Backhaus et al (2024)	2024	5	Ghana	Cross-sectional	Ghana	All age	Community	community	Community		PCR	PCR	31	1569			18	1.15	0.68	181	0	Clustering of Gastrointestinal Microorganisms in Human Stool Samples from Ghana
Ba et al (2024)	2024	5	Nouakchott	Cross-sectional	Mauritania	6-15 years	SAC	SAC	School	5 avril - 5 juillet 2021	Direct analysis + Ritchie technique+KK	DA + KK + Ritchie	14	337	146	191	2	0.6	0.07	2.13	0	Épidémiologie des parasitoses intestinales chez les enfants scolarisés dans laMoughatâa de Riyadh (Nouakchott)
Gbonhinbor et al (2024)	2024	5	Sagbama Local Government Area	Cross-sectional	Nigeria	5-16 years	SAC	SAC	School	March to June 2021	Direct analysis + Formol-ether concentration	DA+FE	21	622	335	287	13	2.09	1.12	3.55	0	Geo-Mapping of Intestinal Parasitic Infection in a Southern Community in Nigeria
Deku et al (2024)	2024	5	Berekum	Hospital-based	Ghana	All age	Community	community	Hospital	2013-2021		Not mentioned	30	1954			2	0.1	0.01	0.37	0	The burden and trend of intestinal parasitosis among women at Berekum, Ghana: a 9-year retrospective study

## Sheet: Key
	DA: Direct analysis
	FE: Formol-ether
	KK: Kato-Katz
	Ka: Koga agar
	MFC: merthiolate-formaldehyde-concentration						Codification
							DiagnosticTool
						1	BC_DA
						2	Baermann
						3	Baermann + Coproculture + DA
						4	Baermann + Ka
						5	Baermann + Ritchie
						6	Baermann+FLOTAC+FE+KK+Ka
						7	Baermann_DA_Graham_KK
						8	Baermann_DA_KK
						9	Bailenger + DA
						10	Coproculture
						11	DA
						12	DA + Formol saline
						13	DA + Graham + KK
						14	DA + KK + Ritchie
						15	DA + Lugol + Kato-Muira
						16	DA + MFC
						17	DA + PCR
						18	DA + Ritchie
						19	DA + Ritchie + Willis
						20	DA + Willis
						21	DA+FE
						22	DA_FE_KK
						23	ELISA
						24	FE
						25	FE + KK
						26	FE + Ritchie
						27	FLOTAC+FE+KK+Ka
						28	KK
						29	KK + Ritchie
						30	Not mentioned
						31	PCR
						32	Ritchie
						33	Roman
						34	SAAF
							.
