# Supplementary material for: Strongyloides stercoralis Infection in Humans in West Africa, 1975–2024: Systematic Review and Meta-Analysis
Source: Trop Med Infect Dis. 2025 Nov 17;10(11):321. doi: 10.3390/tropicalmed10110321 (PMC12656624; doi:10.3390/tropicalmed10110321)
Supplement: Supplementary file 1 [file tropicalmed-10-00321-s001.zip › Table S3_12-11-2025.xlsx]

## Sheet: Sheet1
Authors	Q1	Q2	Q3	Q4	Q5	Q6	Q7	Q8	Q9	Quality score	Title
Abah and Arene 2015 [78]	Y	Y	Y	Y	Y	N	Y	N	N	6	Status of Intestinal Parasitic Infections among Primary School Children in Rivers State, Nigeria
Abaver et al 2011 [84]	Y	Y	Y	Y	Y	N	Y	N	Y	7	Prevalence of intestinal parasitic infections among HIV/AIDS patients from two health institutions in Abuja, Nigeria
Abaver et al 2012 [81]	Y	Y	Y	Y	Y	N	Y	N	N	6	Enteric parasitic infections in HIV-infected patients with low CD4 counts in Toto, Nigeria
Abe et al 2019 [61]	Y	Y	N	Y	Y	Y	Y	N	Y	6	Helminthiasis among school-age children and hygiene conditions of selected schools in Lafia, Nasarawa State, Nigeria
Adeniran et al 2017 [70]	Y	Y	Y	Y	Y	N	Y	N	Y	7	Schistosomiasis, intestinal helminthiasis and nutritional status among preschool-aged children in sub-urban communities of Abeokuta, Southwest, Nigeria
Adeoye et al 2007 [96]	Y	Y	Y	N	Y	N	Y	N	Y	6	Epidemiological studies of intestinal helminthes and malaria among children in Lagos, Nigeria
Adoubryn et al 2012 [33]	Y	Y	Y	Y	Y	N	Y	N	N	6	Parasitoses intestinales infantiles à Biankouma, région des 18 Montagnes (ouest de la Côte d'Ivoire) : étude de l'efficacité et de la tolérance du praziquantel et de l'albendazole
Adu-Gyasi et al 2018 [122]	Y	Y	Y	Y	Y	N	Y	N	Y	7	Epidemiology of soil transmitted Helminth infections in the middle-belt of Ghana, Africa.
Agbaya et al 2004 [44]	Y	Y	Y	Y	Y	N	Y	N	Y	7	Helminthiases intestinales chez les enfants d’âge scolaire : résultats préliminaires d’une étude prospective à Agboville dans le sud de la Côte d’Ivoire
Agbolade et al 2007 [97]	Y	Y	Y	Y	Y	N	Y	N	Y	7	Intestinal helminthiases and schistosomiasis among school children in an urban center and some rural communities in southwest Nigeria.
Agboli et al 2015 [126]	Y	Y	Y	Y	Y	N	Y	N	Y	7	Malaria and intestinal parasites in pregnant and non-pregnant women: A comparative study at the University Hospital, Kumasi, Ghana
Agu et al 2013 [79]	Y	Y	Y	Y	Y	N	Y	N	N	6	Impact of Plasmodium falciparum and hookworm infections on the frequency of anaemia in pregnant women of rural communities in Enugu, South East Nigeria
Akinbo and Akanbi 2018 [66]	Y	Y	Y	N	Y	N	Y	N	N	5	Enteric parasitic infections amongst cement masons in Benin City, Edo State, Nigeria
Akinbo and Ormegie 2011 [87]	Y	N	Y	Y	Y	N	Y	N	Y	6	Intestinal parasitic infections in human-immunodeficiency-virus-infected persons on highly active antiretroviral therapy in Benin City, Nigeria
Akinbo et al 2011A [86]	Y	Y	Y	Y	Y	N	Y	N	N	6	Prevalence of intestinal parasites in relation to cd4 counts and anaemia among hivinfected patients in benin city, edo state, Nigeria
Akinbo et al 2011B [85]	Y	Y	Y	Y	Y	N	Y	N	N	6	Seasonal Variation of Intestinal Parasitic Infections Among HIV-Positive Patients in Benin City, Nigeria.
Akinbo et al 2012 [82]	Y	Y	Y	Y	Y	N	Y	N	N	6	Plasmodium falciparum and intestinal parasitic co-infections in HIV-infected patients in Benin City, Edo State, Nigeria
Akogun 1989 [74]	Y	Y	Y	Y	Y	N	Y	N	N	6	Some social aspects of helminthiasis among the people of Gumau District, Bauchi State, Nigeria
Amoo et al 2018 [67]	Y	Y	Y	Y	Y	N	Y	N	Y	7	Prevalence of enteric parasitic infections among people living with HIV in Abeokuta, Nigeria
Aninagyei et al 2020 [119]	Y	Y	Y	Y	Y	N	Y	N	N	6	Enteroparasitism in hard-to-reach community dwellers: a cross-sectional study in Ga West Municipality in Ghana.
Annan et al 1986 [135]	Y	Y	Y	N	Y	N	Y	N	N	5	An investigation of the prevalence of intestinal parasites in pre school children in Ghana
Anosike et al 2004 [101]	Y	Y	Y	Y	Y	N	Y	N	N	6	Prevalence of parasitic diseases among nomadic Fulanis of south-eastern Nigeria
Anyaeze 2003 [103]	Y	Y	N	Y	Y	N	Y	N	N	5	Reducing burden of hookworm disease in the management of upper abdominal pain in the tropics
Aplogan et al 1990 [17]	Y	Y	Y	Y	Y	N	Y	N	N	6	Parasitoses digestives chez le jeune enfant en milieu extra-hospitalier tropical
Arene 1984 [113]	Y	Y	Y	Y	Y	N	Y	N	Y	7	Preliminary parasitological survey of intestinal parasites among inhabitants of Okrika Island in the Niger Delta
Ayede et al 2018 [65]	Y	Y	Y	Y	Y	N	Y	N	N	6	A community‑based surveillance of gastrointestinal helminthiasis among pregnant women in Ibadan, South West Nigeria
Babatunde et al 2010 [89]	Y	Y	Y	Y	Y	N	Y	N	Y	7	Prevalence of intestinal parasitic infestation in HIV seropositive and seronegative patients in Ilorin, Nigeria
Baidoo et al 2010 [130]	Y	Y	Y	Y	Y	N	Y	N	N	6	Intestinal helminth infection and anaemia during pregnancy: a community based study in Ghana
Bailey et al 2006 [24]	Y	Y	Y	Y	Y	N	Y	N	N	6	Helminth infections in British troops following an operation in Sierra Leone
Beavogui et al 2021 [28]	Y	Y	Y	Y	Y	N	Y	Y	N	7	Prevalence of parasitic infections in children of Boke, Guinea
Becker et al 2011 [34]	Y	Y	Y	Y	Y	Y	Y	Y	Y	9	Diagnosis, clinical features, and self-reported morbidity of Strongyloides stercoralis and hookworm infection in a co-endemic setting
Becker et al 2015A [32]	Y	Y	N	Y	Y	Y	Y	Y	Y	8	Combined stool-based multiplex PCR and microscopy for enhanced pathogen detection in patients with persistent diarrhoea and asymptomatic controls from Côte d'Ivoire
Becker et al 2015B [31]	Y	Y	Y	Y	Y	Y	Y	Y	Y	9	Real-time PCR for detection of Strongyloides stercoralis in human stool samples from Cote d'Ivoire: Diagnostic accuracy, inter-laboratory comparison and patterns of hookworm co-infection
Boko et al 2016 [135]	Y	Y	Y	Y	Y	N	Y	N	Y	7	Schistosomiasisand soil transmitted helminths distribution in Benin: A baseline prevalence survey in 30 districts
Carstensen et al 1987 [23]	Y	Y	Y	N	Y	N	Y	N	Y	6	The epidemiology of cryptosporidiosis and other intestinal parasitoses in children in southern Guinea-Bissau.
Chippaux et al 1990 [138]	Y	Y	Y	Y	Y	N	Y	N	N	6	Etude épidémiologique des schistosomes dans un complexe lacustre côtier de formation récente
Colito et al 2021 [27]	Y	Y	N	Y	Y	N	Y	N	N	5	Intestinal parasites among children with diarrhoea from Santiago (Cape Verde)
Cunningham et al 2018 [123]	Y	Y	Y	Y	Y	Y	Y	N	Y	8	Expanding molecular diagnostics of helminthiasis: Piloting use of the GPLN platform for surveillance of soil transmitted helminthiasis and schistosomiasis in Ghana
Cunningham et al 2020 [120]	Y	Y	Y	Y	Y	N	Y	Y	N	7	Assessing expanded community wide treatment for schistosomiasis: Baseline infection status and self-reported risk factors in three communities from the Greater Accra region, Ghana
Dada-Adegbola and Bakare 2004 [102]	Y	Y	Y	Y	Y	N	Y	N	Y	7	Strongyloidiasis in children five years and below
Dada-Adegbola et al 2010 [90]	Y	Y	Y	Y	Y	N	Y	N	N	6	Strongyloidiasis: prevalence, risk factors, clinical and laboratory features among diarrhea patients in Ibadan Nigeria.
Dahal et al 2019 [62]	Y	Y	Y	Y	Y	N	Y	N	Y	7	Soil-transmitted Helminths and Associated Risk Factors among Elementary School Pupils in Dadin Kowa, Jos.
Damen et al 2010 [91]	Y	Y	Y	Y	Y	N	Y	N	Y	7	A Comparative study on the prevalence of intestinal helminthes in dewormed and non-dewormed students in a rural area of North-Central Nigeria
Dancesco et al 2005 [43]	Y	Y	Y	Y	Y	N	Y	N	Y	7	Les parasitoses intestinales dans un village de Côte d'Ivoire. I: Essai de mise en place d'une stratégie de lutte et de prévention
Danikuu et al 2015 [127]	Y	Y	N	Y	Y	N	Y	N	N	5	Faeco-oral parasitic infection in street food vendors in Tamale, Ghana
Dawaki et al 2019 [63]	Y	Y	Y	Y	Y	N	Y	N	Y	7	The burden and epidemiology of polyparasitism among rural communities in Kano State, Nigeria
Diakité et al 2010 [37]	Y	Y	Y	Y	Y	N	Y	N	N	6	Situation épidémiologique avant la mise en eau du barrage hydroagricole de cinq villages de Bouaké, centre Côte d’Ivoire
Diongue et al 2017 [142]	Y	Y	Y	Y	Y	N	Y	N	N	6	Distribution of Parasites Detected in Stool Samples of Patients in le Dantec University Hospital of Dakar, Senegal, from 2011 to 2015
Djohan et al 2010 [36]	Y	Y	N	Y	Y	Y	Y	Y	Y	8	Epidémiologie de l'anguillulose chez les enfants scolarisés à l'école publique à Abidjan (Côte d'Ivoire)
Douglas and Amadi 2016 [76]	Y	Y	Y	Y	Y	N	Y	N	N	6	Soil transmitted helminth infection among farmers in Ukwa West Local Government Area, Abia State, south-east, Nigeria
Duedu et al 2015 [128]	Y	Y	Y	Y	Y	N	Y	N	Y	7	Prevalence of intestinal parasites among patients of a Ghanaian psychiatry hospital
Evi et al 2007 [41]	Y	Y	Y	Y	Y	Y	Y	Y	N	8	Helminthoses intestinales en milieu scolaire dans six villes du sud-ouest de la Côte d’Ivoire
Farrant et al 2020 [19]	Y	Y	Y	Y	Y	Y	Y	N	Y	8	Prevalence, risk factors and health consequences of soil-transmitted helminth infection on the Bijagos Islands, Guinea Bissau: A community-wide cross-sectional study
Forson et al 2017 [124]	Y	Y	Y	Y	Y	N	Y	N	Y	7	Intestinal parasitic infections and risk factors: a cross-sectional survey of some school children in a suburb in Accra, Ghana
Gbadoé et al 2005 [16]	Y	Y	Y	Y	Y	N	Y	N	Y	7	Parasitoses intestinales chez les enfants de moins de cinq ans au Togo et recommandations de la PCIME
Gbakima 1994 [25]	Y	Y	Y	N	Y	N	Y	N	N	5	Intestinal parasitic infections and swamp development in Sierra Leone.
Gbebi et al 2018 [68]	Y	Y	Y	Y	Y	N	Y	N	N	6	Prevalence of gastrointestinal helminths infections among school-aged children in kurmi local government area, Taraba state, Nigeria
Glickman et al 1999 [29]	Y	Y	Y	Y	Y	N	Y	N	Y	7	Nematode intestinal parasites of children in rural Guinea, Africa: Prevalence and relationship to geophagia
Glinz et al 2010 B[38]	Y	Y	Y	Y	Y	Y	Y	N	Y	8	Comparing diagnostic accuracy of Kato-Katz, Koga agar plate, ether-concentration, and FLOTAC for Schistosoma mansoni and soil-transmitted helminths
Glinz et al 2010 A[39]	Y	Y	N	Y	Y	Y	Y	N	Y	7	High prevalence of Strongyloides stercoralis among school children in rural Côte d'Ivoire
Gyorkos et al 1996 [30]	Y	Y	Y	Y	Y	N	Y	N	N	6	Enquête de prevalence parasitaire chez les enfants d'age scolaire en Guinee (1995)
Haller and Lauber 1980 [49]	Y	Y	Y	N	Y	N	Y	N	N	5	Santé de l'enfant d'âge scolaire en Côte d'Ivoire. Affections parasitaires
Holland et al 1989 [112]	Y	Y	Y	Y	Y	N	Y	N	N	6	The epidemiology of ascaris lumbricoides and other soil-transmitted helminths in primary school children from ile-ife, nigeria
Houmsou et al 2009 [93]	Y	N	Y	Y	Y	N	Y	N	N	5	Prevalence of intestinal parasites among primary school children in Makurdi, Benue State-Nigeria
Ibidapo and Okwa 2008 [95]	Y	Y	Y	Y	Y	N	Y	N	Y	7	The prevalence and intensity of soil transmitted helminths in a rural community, Lagos suburb, south west Nigeria
Ibikounlé et al 2014 [134]	Y	Y	Y	Y	Y	N	Y	N	N	6	Schistosomose et géohelminthoses dans le nord-est du Bénin : cas des écoliers des communes de Nikki et de Pèrèrè
Ikeh et al 2007 [98]	Y	Y	N	Y	Y	N	Y	N	N	5	Intestinal parasitism in Magama Gumau rural village and Jos township in north central Nigeria.
Inyang-Etoh et al 2017 [71]	Y	Y	Y	Y	Y	N	Y	N	Y	7	Prevalence of malaria and intestinal parasites coinfections and their effects on hemoglobin levels among school-aged children in Bebuatsuan clan, Obudu, Cross River State, Nigeria
Ivoke et al 2017 [72]	Y	Y	Y	Y	Y	N	Y	N	Y	7	Geophagy as risk behaviour for gastrointestinal nematode infections among pregnant women attending antenatal clinics in a humid tropical zone of Nigeria
Karou et al 2011 [149]	Y	Y	Y	Y	Y	N	Y	N	Y	7	Enteric parasites prevalence at Saint Camille Medical Centre in Ouagadougou, Burkina Faso
Kpene et al 2020 [121]	Y	Y	Y	Y	Y	N	Y	N	Y	7	Asymptomatic intestinal parasitic infestations among children under five years in selected communities in the Ho Municipality, Ghana
Lapierre et al 1988 [18]	Y	Y	Y	Y	Y	Y	Y	N	Y	8	Etude epidémiologique du foyer de bilharziose à Schistosoma mansoni de Kara (Togo)
Lebbad et al 2001 [22]	Y	Y	N	Y	Y	N	Y	N	Y	6	Intestinal parasites in HIV-2 associated AIDS cases with chronic diarrhoea in Guinea-Bissau.
Menan et al 1997A [46]	Y	Y	Y	Y	Y	N	Y	N	Y	7	Influence des conditions socio-économiques sur la survenue des helminthiases intestinales
Menan et al 1997B [45]	Y	Y	Y	Y	Y	N	Y	N	Y	7	Profil des helminthiases intestinales chez les enfants d’âge scolaire dans la ville d’Abidjan
Menan et al 2008 [40]	Y	Y	Y	N	Y	Y	Y	Y	N	7	Helminthoses intestinales chez les enfants d'âge scolaire de la zone rurale et urbaine de Tiassalé (Côte d'Ivoire)
Morenikeji et al 2009 [94]	Y	N	N	Y	Y	N	Y	N	Y	5	Prevalence of intestinal and vector-borne urinary parasites in communities in south-west Nigeria
Mouchet et al 1988 [146]	Y	Y	Y	Y	Y	N	Y	N	N	6	Etude epidémiologique du foyer à Schistosoma mansoni Bana (Niger)
Muazu et al 2017 [73]	Y	Y	N	N	Y	N	Y	N	Y	5	Prevalence of human intestinal parasitic nematode among out-patients attending Wudil General Hospital, Kano State, Nigeria
Ndiaye et 2013 [144]	Y	Y	Y	Y	Y	Y	Y	N	Y	8	Prévalence des helminthoses digestives diagnostiquées à l'hôpital Le Dantec de Dakar, Sénégal
Nnolim et al 2020 [60]	Y	Y	Y	Y	Y	N	Y	N	N	6	Intestinal helminth infection and malnutrition among public primary school children in Ibadan, Nigeria
Nozais et al 1975 [50]	Y	Y	N	N	Y	N	Y	N	Y	5	Enquête coprologique chez des enfants bilharziens de la région d'Adzopé (Côte d'Ivoire)
Nwankwo et al 2021 [58]	Y	Y	Y	Y	Y	N	Y	N	Y	7	Soil transmitted helminths infection and associated risks still a prevalent issue in Nigeria; primary school children assessment in Owo Local government area of Ondo State, Nigeria
Nwaorgu et al 1998 [107]	Y	Y	Y	Y	Y	N	Y	N	N	6	A school-based schistosomiasis and intestinal helminthiasis control programme in Nigeria: acceptability to community members
Nwokediuko et al 2002 [106]	Y	Y	Y	N	Y	N	Y	N	N	6	Peculiarities of chronic diarrhea in Enugu, southeastern Nigeria
Obateru et al 2016 [77]	Y	Y	Y	Y	Y	N	Y	N	N	6	Prevalence of intestinal parasites in newly diagnosed HIV/AIDS patients in Ilorin, Nigeria
Oguanya et al 2012 [83]	Y	Y	Y	Y	Y	N	Y	N	N	6	Prevalence of soil-transmitted helminths infections among public primary school pupils in Ekpoma, Edo state, Nigeria
Ohaeri and Orji 2013 [80]	Y	N	Y	Y	Y	N	Y	N	N	5	Intestinal parasites among undergraduate students of Okpara University of agriculture, Umudike Abia state, Nigeria
Ojurongbe et al 2018 [69]	Y	Y	Y	Y	Y	N	Y	N	N	6	Prevalence and associated factors of Plasmodium falciparam and soil transmitted helminth infections among pregnant women in Osun state, Nigeria
Okoronkwo 2002 [104]	Y	Y	Y	Y	Y	N	Y	N	Y	7	Parasitic infections of dry season farmers in some parts of Plateau state, Nigeria
Ozumba and Ozumba 2002 [105]	Y	Y	Y	N	Y	N	Y	N	Y	6	Patterns of helminth Infection in the human gut at the University of Nigeria Teaching Hospital, Enugu, Nigeria
Penali et al 1988 [48]	Y	N	Y	Y	N	N	Y	N	Y	5	Les helminthiases intestinales dans l'île d'Ancien-Fresco (Côte-d'Ivoire)
von Huth et 2019 20]	Y	Y	Y	Y	Y	N	Y	N	N	7	Prevalence and potential risk factors for gastrointestinal parasitic infections in children in urban Bissau, Guinea-Bissau
Salem et al 1994 [145]	Y	Y	Y	Y	Y	Y	Y	N	Y	8	Parasitoses intestinales et environnement dans les villes sahélo-soudaniennes: l'exemple de Pikine (Sénégal)
Sangaré et al 2015 [148]	Y	Y	Y	Y	Y	N	Y	N	N	6	Prevalence of intestinal opportunistic parasites infections in the University hospital of Bobo-Dioulasso, Burkina Faso
Sangaré et al 2021 [147]	Y	Y	Y	Y	Y	N	Y	N	N	6	Prevalence of intestinal parasitic infections among pregnant women in Bobo-Dioulasso (Burkina Faso)
Sanyang et al 2021 [13]	Y	Y	Y	Y	Y	N	Y	N	Y	7	Prevalence and risk factors of strongyloidiasis among schoolchildren in Sabach Sanjal and Upper Badibou districts in the North Bank East Region of The Gambia
Sanyaolu et al 2011 [88]	Y	Y	Y	Y	Y	N	Y	N	Y	7	Comparative study of entero-parasitic infections among HIV sero-positive and sero-negative patients in Lagos, Nigeria
Asaolu et al 1992 [110]	Y	Y	Y	Y	Y	N	Y	N	Y	7	The prevalence and intensity of soil-transmitted helminthiases in rural communities in southern Nigeria
Shitta and Akogun 2017 [74]	Y	Y	Y	Y	Y	N	Y	N	Y	7	Intestinal helminth infections among the nomadic Fulanis in two localities of Adamawa State, north-east Nigeria
Sodeman 1979 [14]	Y	Y	Y	Y	Y	N	Y	N	N	6	A longitudinal study of schistosome vector snail populations in Liberia
Sodipo et al 1997 [108]	Y	Y	N	Y	Y	N	Y	N	N	5	Parasitic infections in sickle cell crisis: Nigerian experience
Sow et al 2017 [143]	Y	Y	N	Y	Y	Y	Y	N	Y	8	Performance of real-time PCRS for the detection and the quantification of gastrointestinal parasites in clinical samples from Senegal
Steenhard et al 2009 [21]	Y	Y	Y	Y	Y	N	Y	N	Y	7	Concurrent infections and socioeconomic determinants of geohelminth infection: a community study of schoolchildren in periurban Guinea-Bissau
Taiwo et al 2017 [75]	Y	Y	Y	Y	Y	N	Y	N	N	6	Comparative assessment of intestinal helminths prevalence in Water, Sanitation and Hygiene (WASH) intervention and non-intervention communities in Abeokuta, Nigeria
Tay et al 2011 [129]	Y	Y	Y	N	Y	N	Y	N	N	5	High prevalence of hookworm infection and apparent absence of Ascaris lumbricoides: A case study at the Komfo Anokye Teaching Hospital in Ghana
Tay et al 2017 [125]	Y	Y	Y	Y	Y	N	Y	N	Y	7	Parasitic infections and maternal anaemia among expectant mothers in the Dangme East District of Ghana
Therizol-Ferly et al 1989 [47]	Y	Y	N	Y	Y	N	Y	N	N	5	Diarrhées chroniques et paratitoses chez des adultes suspectés de SIDA en Côte d'Ivoire
Traoré et al 2011 [35]	Y	Y	Y	Y	Y	N	Y	N	Y	7	No Paragonimus in high-risk groups in Côte d'Ivoire, but considerable prevalence of helminths and intestinal protozoon infections
Udeh et al 2019 [64]	Y	Y	Y	Y	Y	N	Y	N	N	6	Gastrointestinal parasitic infections and immunological status of HIV/AIDS coinfected individuals in Nigeria
Udonsi et al 1996 [109]	Y	Y	Y	Y	Y	N	Y	N	Y	7	Analysis of the prevalence of infection and associations between human gastrointestinal nematodes among different age classes living in the urban and suburban communities of Port Harcourt, Nigeria
Ugbomoiko and Ofoezie 2007 [99]	Y	Y	Y	Y	Y	N	Y	N	Y	7	Multiple infection diagnosis of intestinal helminthiasis in the assessment of health and environmental effect of development projects in Nigeria
Umar and Bassey 2010 [92]	Y	Y	Y	Y	Y	N	Y	N	Y	7	Incidence of Strongyloides stercoralis infectionn in Ungogo, Nassarawa, Dala and Fagge local government areas of Kano state, Nigeria
Urbani et al 1997 [140]	Y	Y	Y	N	Y	N	Y	N	N	5	Parasitoses intestinales et schistosomiases dans la vallée du fleuve Sénégal en République Islamique de Mauritanie
Verweij et al 2009 [132]	N	Y	N	N	Y	Y	Y	Y	Y	6	Molecular diagnosis of Strongyloides stercoralis in faecal samples using real-time PCR
Wagbatsoma and Aisien 2005 [100]	Y	Y	Y	Y	Y	N	Y	N	N	6	Helminthiasis in selected children seen at the University of Benin Teaching Hospital (UBTH), Benin City, Nigeria.
Whitworth et al 1991 [26]	Y	Y	Y	Y	Y	N	Y	N	Y	7	A field study of the effect of ivermectin on intestinal helminths in man
WHO 1995 [141]	N	Y	Y	Y	Y	N	Y	N	N	4	Intestinal parasitic infections and schistosomiasis
Yapi et al 2006 [42]	Y	Y	Y	N	Y	N	Y	N	Y	6	Prevalence of geohelminths in savana and forest areas of Côte d'Ivoire
Yaro et al 2021 [59]	Y	Y	Y	Y	Y	N	Y	N	N	6	Edaphic and climatic factors influence on the distribution of soil transmitted helminths in Kogi East, Nigeria
Yatich et al 2009 [133]	Y	Y	Y	Y	Y	Y	Y	N	Y	8	Malaria and intestinal helminth co-infection among pregnant women in Ghana: prevalence and risk factors
Yatich et al 2010 [131]	Y	Y	Y	N	Y	Y	Y	N	Y	7	The effect of malaria and intestinal helminth coinfection on birth outcomes in Kumasi, Ghana
Yelifari et al 2005 [134]	Y	Y	Y	Y	Y	Y	Y	N	Y	8	Distribution of human Oesophagostomum bifurcum, hookworm and Strongyloides stercoralis infections in northern Ghana
Korbmacher et al 2018 [15]	Y	Y	Y	Y	Y	Y	Y	N	Y	8	Mansonella perstans, Onchocerca volvulus and Strongyloides stercoralis infections in rural populations in central and southern Togo
Fornace et al 2022 [118]	Y	Y	Y	Y	Y	Y	Y	N	Y	8	Characterising spatial patterns of neglected tropical disease transmission using integrated sero-surveillance in Northern Ghana
Kositz et al 2022 [12]	Y	Y	Y	Y	Y	Y	Y	N	Y	8	Effects of ivermectin mass drug administration for malaria vector control on ectoparasites and soil-transmitted helminths: a cluster randomized trial
Akenten et al 2022 [117]	Y	Y	Y	Y	Y	Y	Y	N	Y	8	Intestinal Helminth Infections in Ghanaian Children from the Ashanti Region between 2007 and 2008-A Retrospective Cross-Sectional Real-Time PCR-Based Assessment
Inah et al 2022 [57]	Y	Y	Y	Y	Y	Y	Y	N	N	7	Intestinal Parasitosis and CD4 Levels among Cancer Patients in Calabar, Nigeria
Evbuomwan et al 2022 [56]	Y	Y	Y	Y	Y	Y	Y	N	Y	8	Survey of intestinal parasitism among schoolchildren in internally displaced persons camp, Benin City, Nigeria
Donkoh et al 2023 [116]	Y	Y	Y	Y	Y	Y	Y	N	Y	8	Evidence of reduced academic performance among schoolchildren with helminth infection
Udeh et al 2023 [55]	Y	Y	Y	Y	Y	Y	Y	N	Y	8	Intestinal parasitic infections among HIV/AIDS patients in relation to ART adherence in Nigeria
Alade et al 2023 [53]	Y	Y	Y	Y	Y	Y	Y	N	Y	8	Prevalence of Schistosoma haematobium and Intestinal Helminth Infections among Nigerian School Children
Agabi et al 2023 [52]	Y	Y	Y	Y	Y	Y	Y	N	Y	8	Prevalence of intestinal helminths among HIV patients accessing healthcare services at Faith Alive Foundation, Jos, Nigeria
Imalele et al 2023 [54]	Y	Y	Y	Y	Y	Y	Y	N	Y	8	Soil-transmitted helminth infection among school-age children in Ogoja, Nigeria: implication for control
Backhaus et al 2024 [114]	Y	Y	Y	Y	Y	Y	Y	N	Y	8	Clustering of Gastrointestinal Microorganisms in Human Stool Samples from Ghana
Ba et al 2024 [139]	Y	Y	Y	Y	Y	Y	Y	N	Y	8	Epidemiology of intestinal parasitosis in schoolchildren in the Moughatâa of Riyadh (Nouakchott); [Épidémiologie des parasitoses intestinales chez les enfants scolarisés dans laMoughatâa de Riyadh (Nouakchott)]
Gbonhinbor et al 2024 [51]	Y	Y	Y	Y	Y	Y	Y	N	Y	8	Geo-Mapping of Intestinal Parasitic Infection in a Southern Community in Nigeria
Deku et al 2024 [115]	Y	Y	Y	Y	Y	Y	Y	N	Y	8	The burden and trend of intestinal parasitosis among women at Berekum, Ghana: a 9-year retrospective study
